# Supplementary material for: The transcriptome of Leishmania major in the axenic promastigote stage: transcript annotation and relative expression levels by RNA-seq
Source: BMC Genomics. 2013 Apr 4;14:223. doi: 10.1186/1471-2164-14-223 (PMC3637525; doi:10.1186/1471-2164-14-223)
Supplement: Additional file 1 — An Excel file containing the complete transcriptome information for each one of the 36 L. major chromosomes. The coordinates for each transcript are provided (Locus column), in addition to location of main (SL) and alternative SL (Alt_SL) addition sites, location of main (polyA) and alternative (Alt_polyA) polyadenylation sites. It is also indicated (GeneDB_ID) whether the transcript corresponds to a previously annotated gene (in this case the corresponding annotated gene is provided) or represents a new gene (denoted as unknown). The relative levels, expressed as FPKM, for each transcript are also provided. Finally, transcripts evidencing mis-annotated translation start codons are remarked as truncated. [file 1471-2164-14-223-S1.xls]

## Sheet: LmjF.01
Transcript_id	Genomic location	Strand	GeneDB_ID	SL	Alt_SL	PolyA	Alt_polyA	FPKM	FPKM_SD	Coverage	Remarks
LmjF.01.T0010	LmjF.01:1338:5054	-	LmjF01.0010	yes	ND	yes	1441	59.3591	1.0326	53.6577
LmjF.01.T0020	LmjF.01:5579:7631	-	LmjF01.0020	yes	7571	yes	ND	13.7566	0.6665	12.4338
LmjF.01.T0030	LmjF.01:7739:11655	-	LmjF01.0030	yes	ND	no	ND	16.3825	0.5260	14.8075
LmjF.01.T0040	LmjF.01:12002:12965	-	LmjF01.0040	yes	12643|13157	no	ND	10.4148	0.8590	9.40681
LmjF.01.T0050	LmjF.01:12966:17200	-	LmjF01.0050	yes	ND	no	ND	22.4033	0.5855	20.2433
LmjF.01.T0060	LmjF.01:17594:19086	-	LmjF01.0060	yes	ND	no	ND	10.1834	0.6744	9.2031
LmjF.01.T0070	LmjF.01:19719:22101	-	LmjF01.0070	no	ND	yes	ND	11.0404	0.5701	9.98025
LmjF.01.T0080	LmjF.01:22318:23458	-	LmjF01.0080	yes	ND	yes	ND	11.0465	0.8873	9.94911
LmjF.01.T0090	LmjF.01:23720:25735	-	LmjF01.0090	yes	ND	no	ND	6.78367	0.5143	6.1263
LmjF.01.T0100	LmjF.01:25736:27716	-	LmjF01.0100	yes	ND	no	ND	10.2028	0.6086	9.21852
LmjF.01.T0110	LmjF.01:27717:29374	-	LmjF01.0110	yes	ND	no	ND	19.1452	0.8898	17.2855
LmjF.01.T0120	LmjF.01:29703:32573	-	LmjF01.0120	no	ND	no	ND	9.5089	0.4497	8.59581
LmjF.01.T0130	LmjF.01:33101:34942	-	LmjF01.0130	yes	ND	yes	ND	14.2846	0.7357	12.8855
LmjF.01.T0140	LmjF.01:35330:37240	-	LmjF01.0140	yes	ND	no	ND	20.2421	0.8826	18.2844
LmjF.01.T0150	LmjF.01:37551:38236	-	LmjF01.0150	yes	38247	no	ND	18.9324	1.3844	17.0806
LmjF.01.T0160	LmjF.01:38733:39255	-	LmjF01.0160	yes	ND	no	ND	14.2786	1.3089	12.8758
LmjF.01.T0165	LmjF.01:39481:40562	-	unknown	yes	40622	no	ND	20.3724	1.0663	18.4192
LmjF.01.T0170	LmjF.01:40563:43472	-	LmjF01.0170	yes	ND	no	ND	21.6484	0.7336	19.5641
LmjF.01.T0180	LmjF.01:43838:47145	-	LmjF01.0180	yes	ND	no	ND	20.104	0.6532	18.1685
LmjF.01.T0190	LmjF.01:47368:48268	-	LmjF01.0190	yes	ND	no	ND	13.8599	0.9875	12.5193
LmjF.01.T0200	LmjF.01:48692:49700	-	LmjF01.0200	yes	ND	yes	ND	13.9385	0.9419	12.5841	Truncated at 5'
LmjF.01.T0210	LmjF.01:50036:53603	-	LmjF01.0210	yes	53600	yes	50183	20.5112	0.6309	18.5349
LmjF.01.T0220	LmjF.01:53964:58174	-	LmjF01.0220	yes	58168	no	ND	14.7669	0.5170	13.3434
LmjF.01.T0230	LmjF.01:58723:59369	-	LmjF01.0230	yes	59412|59448	yes	ND	15.6821	1.2847	14.1616
LmjF.01.T0240	LmjF.01:59859:62908	-	LmjF01.0240	yes	ND	no	ND	10.0684	0.4783	9.09969
LmjF.01.T0250	LmjF.01:63221:66246	-	LmjF01.0250	yes	ND	no	ND	7.19253	0.4118	6.4999
LmjF.01.T0260	LmjF.01:66608:68505	-	LmjF01.0260	yes	ND	no	ND	19.785	0.8429	17.8762
LmjF.01.T0270	LmjF.01:68864:70476	-	LmjF01.0270	yes	ND	no	ND	19.0939	0.8480	17.2431
LmjF.01.T0280	LmjF.01:71059:73060	-	LmjF01.0280	yes	ND	no	ND	22.6439	0.8742	20.4606
LmjF.01.T0290	LmjF.01:73061:74725	-	LmjF01.0290	yes	ND	no	ND	16.6558	0.7913	15.047
LmjF.01.T0300	LmjF.01:74726:75741	-	LmjF01.0300	yes	75738	no	ND	81.8253	2.1752	73.8072
LmjF.01.T0310	LmjF.01:76072:77391	-	LmjF01.0310	yes	ND	no	ND	29.83	1.1102	26.957
LmjF.01.T0315	LmjF.01:77392:78222	-	LmjF01.0315	yes	78192|78206	no	ND	24.561	1.4523	22.1882
LmjF.01.T0320	LmjF.01:78957:80277	+	LmjF01.0320	yes	ND	no	ND	25.4037	1.0423	22.959
LmjF.01.T0330	LmjF.01:80472:81372	+	LmjF01.0330	yes	ND	yes	ND	48.3037	1.8090	43.6597
LmjF.01.T0335	LmjF.01:81548:83142	+	LmjF01.0335	yes	81585|81638	no	ND	54.5605	1.4806	49.2911
LmjF.01.T0340	LmjF.01:83143:84828	+	LmjF01.0340	yes	ND	no	ND	24.2018	0.9673	21.8354
LmjF.01.T0350	LmjF.01:85075:88923	+	LmjF01.0350	yes	ND	no	ND	14.5794	0.5136	13.1757
LmjF.01.T0360	LmjF.01:88924:89903	+	LmjF01.0360	yes	ND	no	ND	12.3586	0.8508	11.1506
LmjF.01.T0370	LmjF.01:90080:91271	+	LmjF01.0370	yes	ND	no	ND	16.1113	0.9444	14.5434
LmjF.01.T0380	LmjF.01:91272:94371	+	LmjF01.0380	yes	ND	no	ND	17.7437	0.6313	16.038
LmjF.01.T0390	LmjF.01:94716:97992	+	LmjF01.0390	yes	ND	no	ND	19.2434	0.6513	17.387
LmjF.01.T0400	LmjF.01:98162:100074	+	LmjF01.0400	yes	ND	yes	ND	6.40862	0.5115	5.7921
LmjF.01.T0410	LmjF.01:100501:101683	+	LmjF01.0410	yes	100522	yes	101701|101677	266.375	4.0775	240.595
LmjF.01.T0420	LmjF.01:102418:103230	+	LmjF01.0420	yes	102259|102438	yes	103223|103218|103211	245.531	4.6490	221.653
LmjF.01.T0430	LmjF.01:103786:106683	+	LmjF01.0430	yes	ND	no	ND	11.4581	0.5331	10.3575
LmjF.01.T0440	LmjF.01:106871:109232	+	LmjF01.0440	yes	ND	no	ND	26.5053	0.9497	23.9492
LmjF.01.T0445	LmjF.01:109529:111603	+	unknown	no	ND	no	ND	18.5397	0.7806	16.7549
LmjF.01.T0450	LmjF.01:111841:113441	+	LmjF01.0450	yes	ND	no	ND	11.8343	0.7242	10.6855
LmjF.01.T0460	LmjF.01:113542:120875	+	LmjF01.0460	yes	ND	yes	ND	51.1415	0.7029	46.2133
LmjF.01.T0470	LmjF.01:121419:124250	+	LmjF01.0470	yes	ND	yes	ND	31.4537	0.8717	28.4172
LmjF.01.T0480	LmjF.01:124471:126883	+	LmjF01.0480	yes	124473|124543	yes	ND	24.0114	0.8067	21.691
LmjF.01.T0490	LmjF.01:127018:130583	+	LmjF01.0490	no	ND	yes	ND	18.9457	0.6090	17.124
LmjF.01.T0500	LmjF.01:130847:135370	+	LmjF01.0500	yes	ND	no	ND	9.59268	0.4029	8.66684
LmjF.01.T0510	LmjF.01:136012:137314	+	LmjF01.0510	yes	ND	no	ND	15.6743	0.9005	14.1533
LmjF.01.T0520	LmjF.01:137514:141421	+	LmjF01.0520	yes	137518	yes	ND	93.6727	1.2930	84.6527
LmjF.01.T0525	LmjF.01:141814:142714	+	unknown	yes	141822	yes	ND	16.0194	0.9642	14.4416
LmjF.01.T0530	LmjF.01:143191:148859	+	LmjF01.0530	yes	ND	yes	148821	9.86529	0.3690	8.91721
LmjF.01.T0540	LmjF.01:149314:152288	+	LmjF01.0540	yes	149370	no	ND	26.4792	0.7973	23.9131
LmjF.01.T0550	LmjF.01:152698:154434	+	LmjF01.0550	yes	ND	no	ND	10.8799	0.6479	9.81642
LmjF.01.T0560	LmjF.01:154847:157093	+	LmjF01.0560	yes	ND	no	ND	15.3419	0.6665	13.8562
LmjF.01.T0570	LmjF.01:157332:158686	+	LmjF01.0570	yes	157379	no	ND	22.6561	1.0777	20.4157
LmjF.01.T0580	LmjF.01:158974:162715	+	LmjF01.0580	yes	ND	no	ND	13.0101	0.4989	11.7528
LmjF.01.T0590	LmjF.01:162927:164863	+	LmjF01.0590	no	ND	no	ND	17.3923	0.7657	15.7222
LmjF.01.T0600	LmjF.01:165329:171476	+	LmjF01.0600	yes	ND	no	ND	11.5651	0.3826	10.4484
LmjF.01.T0610	LmjF.01:171477:172887	+	LmjF01.0610	yes	ND	no	ND	22.2648	0.9707	20.1209
LmjF.01.T0620	LmjF.01:173150:176069	+	LmjF01.0620	yes	ND	yes	176066	36.6559	0.9477	33.1244
LmjF.01.T0630	LmjF.01:176528:181072	+	LmjF01.0630	yes	ND	no	ND	14.266	0.4564	12.8953
LmjF.01.T0640	LmjF.01:181305:185197	+	LmjF01.0640	yes	181283	no	ND	13.0499	0.4785	11.7934
LmjF.01.T0650	LmjF.01:185606:187622	+	LmjF01.0650	yes	185600	yes	ND	24.1731	0.8717	21.8444
LmjF.01.T0660	LmjF.01:188145:193506	+	LmjF01.0660	yes	ND	no	ND	16.5481	0.4815	14.9594
LmjF.01.T0670	LmjF.01:193822:196670	+	LmjF01.0670	yes	ND	no	ND	19.7827	0.7205	17.8791
LmjF.01.T0675	LmjF.01:197135:198092	+	unknown	yes	ND	no	ND	10.7626	0.9440	9.70843
LmjF.01.T0680	LmjF.01:198093:202254	+	LmjF01.0680	yes	ND	yes	ND	19.3042	0.5737	17.4472
LmjF.01.T0690	LmjF.01:202771:204715	+	LmjF01.0690	yes	202695|202780	no	ND	50.9603	1.4501	46.0496
LmjF.01.T0695	LmjF.01:204716:205617	+	unknown	yes	204711	no	ND	15.8279	1.0482	14.2781
LmjF.01.T0700	LmjF.01:205618:207661	+	LmjF01.0700	yes	ND	no	ND	19.6363	0.8175	17.7427
LmjF.01.T0710	LmjF.01:207883:210156	+	LmjF01.0710	yes	ND	no	ND	8.12581	0.4918	7.34015
LmjF.01.T0720	LmjF.01:210514:215810	+	LmjF01.0720	yes	210534	no	ND	11.5716	0.3974	10.4583
LmjF.01.T0730	LmjF.01:216098:223686	+	LmjF01.0730	yes	216107	no	ND	10.1635	0.3077	9.18625
LmjF.01.T0740	LmjF.01:223983:227125	+	LmjF01.0740	yes	ND	no	ND	11.4669	0.5014	10.3631
LmjF.01.T0750	LmjF.01:227467:232377	+	LmjF01.0750	yes	ND	no	ND	18.167	0.4926	16.4184
LmjF.01.T0760	LmjF.01:232378:233998	+	LmjF01.0760	yes	ND	no	ND	30.7138	1.1376	27.7675
LmjF.01.T0770	LmjF.01:234284:236879	+	LmjF01.0770	yes	ND	yes	ND	89.9448	1.5221	81.2652
LmjF.01.T0780	LmjF.01:237281:240135	+	LmjF01.0780	yes	ND	yes	239848	71.0902	1.3238	64.2298
LmjF.01.T0790	LmjF.01:240514:242563	+	LmjF01.0790	yes	240495	no	ND	8.37654	0.5277	7.56063
LmjF.01.T0795	LmjF.01:243084:244208	+	unknown	yes	ND	yes	244043	39.6684	1.5572	35.7989
LmjF.01.T0800	LmjF.01:244506:246191	+	LmjF01.0800	yes	ND	yes	ND	9.34699	0.6694	8.45411
LmjF.01.T0810	LmjF.01:246583:251709	+	LmjF01.0810	yes	ND	no	ND	13.6458	0.4451	12.3312
LmjF.01.T0820	LmjF.01:252411:255890	+	LmjF01.0820	no	ND	no	ND	2.14524	0.2114	1.93925
LmjF.01.T0830	LmjF.01:258831:260867	+	LmjF01.0830	no	ND	no	ND	13.5004	0.6241	12.204
LmjF.01.T0835	LmjF.01:267745:268986	+	unknown	no	ND	no	ND	101.832	2.3235	92.054

## Sheet: LmjF.02
Transcript_id	Genomic location	Strand	GeneDB_ID	SL	Alt_SL	PolyA	Alt_polyA	FPKM	FPKM_SD	Coverage	Remarks
LmjF.02.T0002	LmjF.02:477:1152	-	unknown	no	ND	no	ND	1.68953	0.4098	1.52729
LmjF.02.T0005	LmjF.02:1402:3223	-	unknown	no	ND	no	ND	4.70092	0.4046	4.24952
LmjF.02.T0010	LmjF.02:3513:7138	-	LmjF02.0010	yes	ND	no	ND	40.7375	0.8594	36.8262
LmjF.02.T0015	LmjF.02:7365:8302	-	unknown	no	ND	no	ND	7.42862	0.7874	6.70948
LmjF.02.T0020	LmjF.02:8576:9132	-	LmjF02.0020	yes	9300	no	ND	126.731	4.0880	114.458
LmjF.02.T0030	LmjF.02:9576:10897	-	LmjF02.0030	yes	ND	no	ND	7.22955	0.5698	6.52909	Truncated at 5'
LmjF.02.T0040	LmjF.02:11261:13875	-	LmjF02.0040	yes	ND	no	ND	15.1228	0.6174	13.6559
LmjF.02.T0045	LmjF.02:14342:16879	-	unknown	yes	16824	no	ND	28.6541	0.9102	25.8998
LmjF.02.T0050	LmjF.02:17324:19733	-	LmjF02.0050	yes	ND	yes	ND	20.5295	0.7522	18.5455
LmjF.02.T0060	LmjF.02:20155:20961	-	LmjF02.0060	no	ND	no	ND	11.1685	1.0238	10.096
LmjF.02.T0070	LmjF.02:21226:22687	-	LmjF02.0070	yes	ND	yes	21234	10.2872	0.6599	9.28756
LmjF.02.T0075	LmjF.02:22843:24182	-	unknown	yes	ND	no	ND	19.3434	1.0224	17.4552
LmjF.02.T0080	LmjF.02:24183:28411	-	LmjF02.0080	yes	ND	no	ND	9.68447	0.4060	8.75546
LmjF.02.T0085	LmjF.02:28874:29892	-	LmjF02.0085	yes	ND	yes	ND	12.8754	0.9244	11.6335	Truncated at 5'
LmjF.02.T0090	LmjF.02:30310:32517	-	LmjF02.0090	yes	32571|32615	no	ND	16.1788	0.6988	14.6223
LmjF.02.T0100	LmjF.02:33059:37113	-	LmjF02.0100	yes	ND	no	ND	13.1966	0.4683	11.9289
LmjF.02.T0110	LmjF.02:37481:43126	-	LmjF02.0110	yes	43134	no	ND	11.0529	0.3756	9.99204
LmjF.02.T0120	LmjF.02:43577:59151	-	LmjF02.0120	yes	59155	yes	ND	10.5608	0.2224	9.54724
LmjF.02.T0130	LmjF.02:59712:60922	-	LmjF02.0130	yes	ND	yes	ND	17.9407	1.0124	16.2021
LmjF.02.T0140	LmjF.02:61173:65269	-	LmjF02.0140	no	ND	yes	ND	12.4537	0.4609	11.2583
LmjF.02.T0150-0155	LmjF.02:65338:72413	-	LmjF02.0150|LmjF02.0155	yes	ND	no	ND	12.1084	0.3536	10.9451	Truncated at 5' (LmjF02.0155); bicistronic
LmjF.02.T0157	LmjF.02:72881:74667	-	unknown	no	ND	no	ND	37.8519	1.2405	34.2171
LmjF.02.T0160	LmjF.02:74898:83115	-	LmjF02.0160	yes	ND	no	ND	69.2218	0.7929	62.5686
LmjF.02.T0170	LmjF.02:83516:88075	-	LmjF02.0170	yes	ND	no	ND	22.2435	0.6014	20.1031
LmjF.02.T0180	LmjF.02:88638:92607	-	LmjF02.0180	yes	ND	no	ND	15.4321	0.5439	13.9465	Truncated at 5'
LmjF.02.T0190	LmjF.02:92814:97818	-	LmjF02.0190	yes	ND	no	ND	20.2385	0.5415	18.2953
LmjF.02.T0200	LmjF.02:98213:102361	-	LmjF02.0200	yes	102305	yes	ND	23.5261	0.6578	21.2611
LmjF.02.T0210	LmjF.02:102679:107739	-	LmjF02.0210	yes	ND	no	ND	14.4078	0.4472	13.0204
LmjF.02.T0220	LmjF.02:108163:112261	-	LmjF02.0220	yes	ND	no	ND	14.9992	0.5286	13.5558	Truncated at 5'
LmjF.02.T0230	LmjF.02:112448:117458	-	LmjF02.0230	yes	117407	no	ND	20.0155	0.5394	18.0906
LmjF.02.T0240	LmjF.02:117622:121643	-	LmjF02.0240	yes	121638	yes	ND	24.0199	0.6584	21.7081
LmjF.02.T0250	LmjF.02:122072:126639	-	LmjF02.0250	yes	ND	yes	ND	17.6402	0.5201	15.9416
LmjF.02.T0260	LmjF.02:126972:128264	-	LmjF02.0260	yes	ND	no	ND	16.0333	0.8826	14.4768
LmjF.02.T0270	LmjF.02:128490:130243	-	LmjF02.0270	no	ND	no	ND	18.4101	0.8250	16.6423
LmjF.02.T0280	LmjF.02:130625:132469	-	LmjF02.0280	yes	ND	yes	ND	15.8117	0.7716	14.2693
LmjF.02.T0290	LmjF.02:132801:134863	-	LmjF02.0290	yes	134859	no	ND	14.3455	0.7209	12.9519
LmjF.02.T0300	LmjF.02:135263:147097	-	LmjF02.0300	yes	ND	yes	135268	15.0222	0.3013	13.5774
LmjF.02.T0305	LmjF.02:147333:149258	-	unknown	yes	ND	no	ND	11.7288	0.6516	10.5884
LmjF.02.T0310	LmjF.02:149639:152658	-	LmjF02.0310	yes	ND	yes	149648|149774	36.4075	0.9145	32.9092
LmjF.02.T0320	LmjF.02:153103:154586	-	LmjF02.0320	yes	ND	no	ND	8.62477	0.6446	7.79389
LmjF.02.T0330	LmjF.02:154937:160245	-	LmjF02.0330	yes	ND	no	ND	6.99021	0.3139	6.3178
LmjF.02.T0340	LmjF.02:160650:164490	-	LmjF02.0340	no	ND	yes	ND	11.3705	0.4866	10.2769
LmjF.02.T0350	LmjF.02:164928:168354	-	LmjF02.0350	yes	168294	yes	ND	14.9057	0.5761	13.4717
LmjF.02.T0360	LmjF.02:168316:171267	-	LmjF02.0360	yes	ND	no	ND	26.3633	0.8077	23.8272
LmjF.02.T0370	LmjF.02:171602:174944	-	LmjF02.0370	no	ND	no	ND	21.6249	0.6535	19.5484
LmjF.02.T0380	LmjF.02:175358:177106	-	LmjF02.0380	yes	ND	yes	ND	13.1568	0.7083	11.895
LmjF.02.T0390-0400	LmjF.02:177107:179437	-	LmjF02.0390|LmjF02.0400	yes	179413	no	ND	10.9556	0.5512	9.88468	Truncated at 5' (LmjF02.0400); bicistronic
LmjF.02.T0410	LmjF.02:179683:183319	-	LmjF02.0410	yes	ND	no	ND	10.9789	0.4801	9.91909
LmjF.02.T0420	LmjF.02:183760:188982	-	LmjF02.0420	yes	ND	no	ND	11.8502	0.4169	10.7109
LmjF.02.T0425	LmjF.02:189252:189555	-	unknown	yes	ND	no	ND	4.89105	0.9592	4.41092
LmjF.02.T0427	LmjF.02:189556:192113	-	unknown	yes	ND	no	ND	21.128	0.7699	19.0863
LmjF.02.T0430	LmjF.02:192453:193876	-	LmjF02.0430	yes	ND	no	ND	10.4701	0.7915	9.4597
LmjF.02.T0440	LmjF.02:193877:198496	-	LmjF02.0440	no	ND	no	ND	17.92	0.5562	16.1989	Truncated at 5'
LmjF.02.T0450	LmjF.02:198713:201321	-	LmjF02.0450	yes	201273	yes	ND	38.7263	1.0170	34.976
LmjF.02.T0460	LmjF.02:201662:205928	-	LmjF02.0460	yes	205775	no	ND	41.02	0.8163	37.0677
LmjF.02.T0470	LmjF.02:206399:218050	-	LmjF02.0470	yes	ND	yes	ND	11.9498	0.2681	10.8003
LmjF.02.T0475	LmjF.02:218308:218853	-	unknown	no	ND	no	ND	14.8346	1.2912	13.4101
LmjF.02.T0480	LmjF.02:218998:220043	-	LmjF02.0480	yes	220018	no	ND	12.2028	0.8761	11.0257	Truncated at 5'
LmjF.02.T0490	LmjF.02:220334:224492	-	LmjF02.0490	yes	ND	no	ND	9.66735	0.3977	8.73813
LmjF.02.T0500	LmjF.02:224493:227861	-	LmjF02.0500	yes	ND	no	ND	10.7616	0.4991	9.72658
LmjF.02.T0510	LmjF.02:227862:229722	-	LmjF02.0510	yes	229719|229800	no	ND	28.8694	1.0812	26.0927
LmjF.02.T0520	LmjF.02:230161:237834	-	LmjF02.0520	yes	ND	no	ND	17.0454	0.3948	15.4086
LmjF.02.T0525	LmjF.02:237835:239119	-	unknown	yes	ND	no	ND	16.9685	0.9501	15.3295
LmjF.02.T0530	LmjF.02:239658:245124	-	LmjF02.0530	yes	244763	yes	ND	28.2132	0.6177	25.4947
LmjF.02.T0540	LmjF.02:245520:248128	-	LmjF02.0540	yes	ND	no	ND	35.6371	1.0352	32.2104
LmjF.02.T0550	LmjF.02:248815:250295	-	LmjF02.0550	yes	ND	no	ND	82.0485	1.8969	74.1417
LmjF.02.T0560	LmjF.02:250561:253910	-	LmjF02.0560	yes	ND	yes	ND	12.0335	0.5099	10.871
LmjF.02.T0565	LmjF.02:253911:254509	-	unknown	no	ND	no	ND	2.43755	0.5451	2.20348
LmjF.02.T0570	LmjF.02:254979:261969	-	LmjF02.0570	yes	ND	no	ND	10.744	0.3259	9.70767
LmjF.02.T0572	LmjF.02:262340:263653	-	unknown	no	ND	no	ND	3.61059	0.4197	3.26388
LmjF.02.T0575	LmjF.02:297304:297693	+	unknown	no	ND	no	ND	3.39691	0.8492	3.07072
LmjF.02.T0577	LmjF.02:297760:298169	+	unknown	no	ND	yes	ND	11.5318	1.4765	10.4323
LmjF.02.T0580	LmjF.02:298344:310192	+	LmjF02.0580	yes	299019	yes	ND	14.2908	0.2851	12.9171	Alternative SL site within ORF
LmjF.02.T0590	LmjF.02:310468:313124	+	LmjF02.0590	yes	ND	no	ND	15.8399	0.6723	14.3066
LmjF.02.T0600	LmjF.02:313125:314874	+	LmjF02.0600	yes	ND	yes	ND	13.6072	0.8018	12.2901	Truncated at 5'
LmjF.02.T0610	LmjF.02:315098:316700	+	LmjF02.0610	yes	ND	yes	ND	14.0443	0.7311	12.6883
LmjF.02.T0620	LmjF.02:317261:319614	+	LmjF02.0620	yes	317280	no	ND	12.0312	0.6238	10.8683
LmjF.02.T0630	LmjF.02:319841:323336	+	LmjF02.0630	no	ND	no	ND	11.7285	0.5198	10.6022
LmjF.02.T0640	LmjF.02:323337:327892	+	LmjF02.0640	yes	323491|323538	no	ND	9.37853	0.3967	8.47539
LmjF.02.T0650	LmjF.02:328148:329588	+	LmjF02.0650	yes	ND	yes	ND	12.8277	0.6607	11.5922
LmjF.02.T0660	LmjF.02:329843:333000	+	LmjF02.0660	yes	329848	no	ND	10.7955	0.4785	9.75269
LmjF.02.T0670	LmjF.02:333609:335408	+	LmjF02.0670	no	ND	no	ND	11.9654	0.6752	10.8153
LmjF.02.T0675	LmjF.02:335409:335901	+	unknown	yes	ND	no	ND	14.9272	1.4042	13.4938
LmjF.02.T0680	LmjF.02:335902:337687	+	LmjF02.0680	yes	ND	yes	ND	17.7174	0.8446	15.9987
LmjF.02.T0690	LmjF.02:338101:339931	+	LmjF02.0690	yes	ND	no	ND	8.94697	0.5728	8.08426
LmjF.02.T0700	LmjF.02:340265:344163	+	LmjF02.0700	yes	ND	yes	ND	18.2049	0.5497	16.4563
LmjF.02.T0710	LmjF.02:344526:347979	+	LmjF02.0710	yes	ND	no	ND	12.6694	0.4947	11.4451
LmjF.02.T0720	LmjF.02:348392:349163	+	LmjF02.0720	yes	ND	no	ND	4.5954	0.6034	4.14421
LmjF.02.T0730	LmjF.02:349481:350540	+	LmjF02.0730	yes	ND	no	ND	10.9414	0.8224	9.883
LmjF.02.T0735	LmjF.02:350541:350812	+	unknown	yes	ND	no	ND	9.39721	1.5449	8.49131
LmjF.02.T0740	LmjF.02:351426:354388	+	LmjF02.0740	yes	351383	yes	ND	45.9172	1.0193	41.4828
LmjF.02.T0745	LmjF.02:355100:355353	+	unknown	no	ND	no	ND	2.49632	0.8321	2.25661
LmjF.02.T0747	LmjF.02:355460:355654	+	unknown	no	ND	no	ND	16.5931	2.5914	14.9997

## Sheet: LmjF.03
Transcript_id	Genomic location	Strand	GeneDB_ID	SL	Alt_SL	PolyA	Alt_polyA	FPKM	FPKM_SD	Coverage	Remarks
LmjF.03.T0010	LmjF.03:506:4169	-	LmjF03.0010	yes	ND	no	ND	8.13812	0.3786	7.35567	Truncated at 5'
LmjF.03.T0015	LmjF.03:4408:4890	+	unknown	no	ND	no	ND	4.00875	0.7715	3.62381
LmjF.03.T0020	LmjF.03:5440:6636	+	LmjF03.0020	yes	ND	yes	ND	19.3561	0.9654	17.4841
LmjF.03.T0030	LmjF.03:6835:9060	+	LmjF03.0030	yes	6862	no	ND	31.9239	0.9522	28.8418	Truncated at 5'
LmjF.03.T0040	LmjF.03:9061:12741	+	LmjF03.0040	yes	ND	no	ND	33.1555	0.7569	29.9612	Truncated at 5'
LmjF.03.T0045	LmjF.03:12742:13468	+	unknown	yes	ND	no	ND	11.6458	0.9265	10.5173
LmjF.03.T0060	LmjF.03:13469:14961	+	LmjF03.0060	yes	ND	no	ND	16.2556	0.8615	14.6934
LmjF.03.T0070	LmjF.03:15384:18248	+	LmjF03.0070	yes	ND	yes	ND	22.5337	0.7441	20.358
LmjF.03.T0080	LmjF.03:18398:21682	+	LmjF03.0080	yes	ND	yes	21259	36.5333	0.8817	33.0181
LmjF.03.T0090	LmjF.03:21960:24506	+	LmjF03.0090	yes	ND	no	ND	14.6627	0.6281	13.2528
LmjF.03.T0100	LmjF.03:24841:26150	+	LmjF03.0100	yes	ND	yes	ND	25.7657	1.1724	23.2841
LmjF.03.T0105	LmjF.03:26418:26643	+	unknown	yes	ND	no	ND	4.56414	1.3176	4.09413
LmjF.03.T0110	LmjF.03:26836:29797	+	LmjF03.0110	yes	26844	yes	ND	10.8309	0.4908	9.78466	Truncated at 5'
LmjF.03.T0120	LmjF.03:30086:33654	+	LmjF03.0120	yes	ND	yes	ND	11.2748	0.4553	10.1924
LmjF.03.T0130	LmjF.03:34078:35033	+	LmjF03.0130	yes	ND	no	ND	20.079	1.1555	18.1195
LmjF.03.T0140	LmjF.03:35461:36586	+	LmjF03.0140	yes	ND	yes	ND	20.3837	1.1377	18.3866
LmjF.03.T0150	LmjF.03:37116:38615	+	LmjF03.0150	yes	ND	no	ND	16.2934	0.8612	14.7276
LmjF.03.T0160	LmjF.03:38975:42029	+	LmjF03.0160	yes	38977|38979	no	ND	17.8052	0.5892	16.0889
LmjF.03.T0170	LmjF.03:42030:42982	+	LmjF03.0170	yes	42132	yes	ND	18.9218	1.1248	17.0825
LmjF.03.T0180	LmjF.03:43250:45569	+	LmjF03.0180	yes	ND	no	ND	9.88756	0.5476	8.93135
LmjF.03.T0190	LmjF.03:45931:47589	+	LmjF03.0190	yes	45936	no	ND	15.0799	0.7367	13.6204
LmjF.03.T0195	LmjF.03:47590:48052	+	unknown	yes	ND	no	ND	10.7405	1.0795	9.70464
LmjF.03.T0200	LmjF.03:48285:51334	+	LmjF03.0200	yes	ND	no	ND	29.3743	0.7776	26.5362
LmjF.03.T0210	LmjF.03:51595:53658	+	LmjF03.0210	yes	ND	yes	ND	15.0886	0.6567	13.6294
LmjF.03.T0220	LmjF.03:53886:55273	+	LmjF03.0220	yes	ND	yes	ND	13.8048	0.8496	12.4792
LmjF.03.T0230	LmjF.03:55622:60413	+	LmjF03.0230	yes	55634	yes	ND	79.5542	1.0776	71.9014
LmjF.03.T0240	LmjF.03:60871:61704	+	LmjF03.0240	yes	60778	yes	ND	20.3658	1.2149	18.398
LmjF.03.T0250	LmjF.03:62043:62960	+	LmjF03.0250	yes	61999|62047	yes	62966	284.499	4.3515	256.412
LmjF.03.T0260	LmjF.03:63348:65081	+	LmjF03.0260	yes	63364|63435	no	ND	7.92897	0.5649	7.1424
LmjF.03.T0270	LmjF.03:65082:73539	+	LmjF03.0270	no	ND	yes	ND	14.7116	0.3472	13.2981
LmjF.03.T0280	LmjF.03:73795:77335	+	LmjF03.0280	yes	ND	no	ND	12.3272	0.5088	11.1432
LmjF.03.T0290	LmjF.03:77336:78798	+	LmjF03.0290	yes	ND	no	ND	14.7734	0.8364	13.3344
LmjF.03.T0295	LmjF.03:78799:80003	+	LmjF03.0290	yes	ND	yes	ND	7.53937	0.6115	6.80436	Truncated at 5'
LmjF.03.T0310	LmjF.03:80202:89591	+	LmjF03.0310	yes	ND	no	ND	4.01513	0.1773	3.6298
LmjF.03.T0320	LmjF.03:89950:93885	+	LmjF03.0320	yes	ND	no	ND	23.6037	0.6186	21.3304
LmjF.03.T0330	LmjF.03:94173:96870	+	LmjF03.0330	yes	94232	no	ND	6.32272	0.4090	5.71337
LmjF.03.T0340	LmjF.03:97270:98839	+	LmjF03.0340	yes	ND	no	ND	13.0679	0.7237	11.8041	Truncated at 5'
LmjF.03.T0350	LmjF.03:99393:105258	+	LmjF03.0350	yes	ND	no	ND	14.2217	0.4156	12.8541
LmjF.03.T0355	LmjF.03:105491:107086	+	unknown	yes	105580	yes	106587	26.6878	0.9568	24.1055
LmjF.03.T0360	LmjF.03:107217:115983	+	LmjF03.0360	no	ND	yes	ND	17.936	0.3974	16.2141
LmjF.03.T0370	LmjF.03:116329:120303	+	LmjF03.0370	yes	116296|116334	no	ND	30.1158	0.7473	27.2139
LmjF.03.T0380	LmjF.03:120465:124659	+	LmjF03.0380	yes	ND	no	ND	61.8097	1.0622	55.8475	Truncated at 3'
LmjF.03.T0390	LmjF.03:125038:126580	+	LmjF03.0390	no	ND	no	ND	10.4304	0.6255	9.42619
LmjF.03.T0400	LmjF.03:126735:130967	+	LmjF03.0400	yes	126781|126852	yes	ND	85.7489	1.2785	77.4857
LmjF.03.T0410	LmjF.03:131378:136014	+	LmjF03.0410	yes	131466	no	ND	29.624	0.6904	26.7742
LmjF.03.T0420	LmjF.03:136217:142274	+	LmjF03.0420	yes	136226|136352	yes	ND	8.13661	0.3034	7.35419
LmjF.03.T0430	LmjF.03:142845:143471	+	LmjF03.0430	yes	ND	no	ND	161.386	4.1840	145.874
LmjF.03.T0440	LmjF.03:143828:144356	+	LmjF03.0440	yes	143841	yes	144363|144355|144350|144339|144324	181.584	4.9005	163.713
LmjF.03.T0450	LmjF.03:144602:150916	+	LmjF03.0450	no	ND	no	ND	13.0757	0.3848	11.8168
LmjF.03.T0460	LmjF.03:151280:160548	+	LmjF03.0460	yes	ND	no	ND	18.4584	0.3964	16.6847
LmjF.03.T0465	LmjF.03:160549:162671	+	unknown	yes	ND	no	ND	10.3175	0.5927	9.30305
LmjF.03.T0470	LmjF.03:162824:166614	+	LmjF03.0470	yes	ND	no	ND	14.8054	0.5560	13.3811
LmjF.03.T0480	LmjF.03:166952:171802	+	LmjF03.0480	yes	ND	yes	ND	12.6333	0.4433	11.4187
LmjF.03.T0490	LmjF.03:172241:176342	+	LmjF03.0490	yes	ND	yes	ND	19.2698	0.5930	17.4172
LmjF.03.T0500	LmjF.03:176624:178767	+	LmjF03.0500	yes	ND	no	ND	10.6006	0.6060	9.57596
LmjF.03.T0505	LmjF.03:178864:180521	+	unknown	no	ND	no	ND	15.5172	0.8045	14.0272
LmjF.03.T0510	LmjF.03:180940:189127	+	LmjF03.0510	yes	ND	yes	189035	12.8229	0.3264	11.5911
LmjF.03.T0520	LmjF.03:189331:192383	+	LmjF03.0520	yes	ND	yes	ND	14.0047	0.5502	12.6566
LmjF.03.T0530	LmjF.03:192749:200937	+	LmjF03.0530	yes	ND	no	ND	12.4562	0.3232	11.2597
LmjF.03.T0540	LmjF.03:201334:204382	+	LmjF03.0540	yes	ND	no	ND	25.6108	0.7753	23.1502
LmjF.03.T0550	LmjF.03:204618:209235	+	LmjF03.0550	yes	ND	no	ND	11.5689	0.4205	10.4573
LmjF.03.T0560	LmjF.03:209715:213366	+	LmjF03.0560	yes	ND	no	ND	23.882	0.7079	21.5878
LmjF.03.T0565	LmjF.03:213367:214978	+	unknown	yes	ND	no	ND	6.33095	0.5037	5.71522
LmjF.03.T0570	LmjF.03:214979:216174	+	LmjF03.0570	yes	214971	yes	ND	12.3396	0.8682	11.13
LmjF.03.T0580	LmjF.03:216445:217379	+	LmjF03.0580	yes	ND	no	ND	20.0249	1.0892	18.0896
LmjF.03.T0585	LmjF.03:217380:217930	+	unknown	yes	ND	no	ND	22.6244	1.5958	20.4519
LmjF.03.T0590	LmjF.03:218346:223564	+	LmjF03.0590	yes	ND	no	ND	10.2576	0.3656	9.26336
LmjF.03.T0600	LmjF.03:223565:225613	+	LmjF03.0600	yes	ND	no	ND	11.7523	0.5943	10.5932
LmjF.03.T0605	LmjF.03:225614:226125	+	unknown	yes	ND	no	ND	7.05875	0.9696	6.32166
LmjF.03.T0610	LmjF.03:226126:227998	+	LmjF03.0610	yes	ND	no	ND	24.2824	0.8774	21.9415
LmjF.03.T0620	LmjF.03:228510:231751	+	LmjF03.0620	yes	228587	yes	ND	11.554	0.4848	10.4403
LmjF.03.T0630	LmjF.03:232111:233543	+	LmjF03.0630	yes	232213	no	ND	26.2026	1.0742	23.6497
LmjF.03.T0640	LmjF.03:233811:237089	+	LmjF03.0640	yes	233818	no	ND	11.7914	0.5000	10.6606
LmjF.03.T0650	LmjF.03:237495:241926	+	LmjF03.0650	yes	ND	no	ND	23.352	0.6316	21.1037
LmjF.03.T0660	LmjF.03:242141:244820	+	LmjF03.0660	yes	ND	no	ND	23.6723	0.7985	21.3868
LmjF.03.T0670	LmjF.03:245113:246879	+	LmjF03.0670	yes	ND	no	ND	6.89433	0.5433	6.22456
LmjF.03.T0675	LmjF.03:253247:256452	+	unknown	no	ND	no	ND	5.01318	0.3365	4.53179
LmjF.03.T0680	LmjF.03:256916:258224	+	LmjF03.0680	yes	256887	no	ND	4.1358	0.4713	3.73418
LmjF.03.T0690	LmjF.03:259726:266961	-	LmjF03.0690	yes	ND	no	ND	22.6538	0.4514	20.4758
LmjF.03.T0700	LmjF.03:267309:276175	-	LmjF03.0700	yes	ND	no	ND	13.656	0.3339	12.3414
LmjF.03.T0710	LmjF.03:276417:277760	-	LmjF03.0710	yes	ND	yes	ND	12.7553	0.7623	11.5292
LmjF.03.T0720	LmjF.03:278106:281653	-	LmjF03.0720	yes	ND	yes	ND	8.89997	0.4253	8.04479
LmjF.03.T0730	LmjF.03:282062:284332	-	LmjF03.0730	yes	ND	yes	ND	17.7403	0.7304	16.0352
LmjF.03.T0740	LmjF.03:284614:285608	-	LmjF03.0740	yes	285601|285672	no	ND	24.6309	1.2270	22.236
LmjF.03.T0750	LmjF.03:285609:288583	-	LmjF03.0750	yes	ND	no	ND	11.4275	0.4964	10.3218
LmjF.03.T0760	LmjF.03:289079:290388	-	LmjF03.0760	yes	ND	yes	ND	12.7221	0.8281	11.502
LmjF.03.T0770	LmjF.03:290874:292756	-	LmjF03.0770	no	ND	no	ND	9.97287	0.5692	9.01523
LmjF.03.T0780	LmjF.03:293225:304183	-	LmjF03.0780	yes	ND	yes	ND	14.6812	0.3076	13.2703
LmjF.03.T0790	LmjF.03:304537:305991	-	LmjF03.0790	yes	ND	no	ND	10.4637	0.7136	9.45143
LmjF.03.T0800	LmjF.03:305992:314411	-	LmjF03.0800	yes	ND	no	ND	14.4872	0.3460	13.0941
LmjF.03.T0810	LmjF.03:314568:318634	-	LmjF03.0810	yes	ND	no	ND	7.93047	0.3816	7.16639
LmjF.03.T0820	LmjF.03:318964:328491	-	LmjF03.0820	yes	ND	yes	ND	10.2331	0.2725	9.25018
LmjF.03.T0830	LmjF.03:328720:330907	-	LmjF03.0830	yes	ND	no	ND	8.21992	0.5252	7.41987
LmjF.03.T0840	LmjF.03:331174:334813	-	LmjF03.0840	yes	ND	no	ND	14.2256	0.5084	12.8553
LmjF.03.T0850	LmjF.03:334881:343185	-	LmjF03.0850	no	ND	no	ND	13.7449	0.3449	12.4251
LmjF.03.T0860	LmjF.03:343421:348763	-	LmjF03.0860	no	ND	no	ND	9.54327	0.3628	8.62553
LmjF.03.T0870	LmjF.03:348817:353694	-	LmjF03.0870	yes	353479	no	ND	6.82034	0.3059	6.16294
LmjF.03.T0880	LmjF.03:354119:360607	-	LmjF03.0880	yes	ND	yes	ND	11.1522	0.3618	10.08
LmjF.03.T0890	LmjF.03:360895:363523	-	LmjF03.0890	yes	ND	yes	ND	8.61767	0.4646	7.79121
LmjF.03.T0895	LmjF.03:363791:364259	-	unknown	yes	364264	no	ND	16.0288	1.5078	14.4541
LmjF.03.T0900	LmjF.03:364727:366845	-	LmjF03.0900	yes	ND	yes	ND	19.8769	0.7393	17.9652
LmjF.03.T0910	LmjF.03:367153:368553	-	LmjF03.0910	yes	ND	no	ND	11.5799	0.7047	10.459
LmjF.03.T0920	LmjF.03:368873:370341	-	LmjF03.0920	yes	ND	yes	ND	20.4176	0.9712	18.4378
LmjF.03.T0930	LmjF.03:370747:373083	-	LmjF03.0930	yes	ND	yes	ND	10.8963	0.5800	9.85038
LmjF.03.T0940	LmjF.03:373420:374926	-	LmjF03.0940	yes	374839	yes	ND	15.8059	0.8195	14.2674
LmjF.03.T0950	LmjF.03:375080:378053	-	LmjF03.0950	yes	378031	no	ND	32.7929	0.8675	29.6236
LmjF.03.T0960	LmjF.03:378420:379037	-	LmjF03.0960	yes	379031	no	ND	100.512	3.2010	90.6105
LmjF.03.T0970	LmjF.03:379345:380545	-	LmjF03.0970	yes	ND	no	ND	42.195	1.3027	38.0968	Truncated at 5'
LmjF.03.T0980	LmjF.03:380801:382526	-	LmjF03.0980	yes	ND	no	ND	58.6855	1.3607	52.9962	Truncated at 5'
LmjF.03.T0985	LmjF.03:382853:383382	-	unknown	no	ND	no	ND	2.93516	0.6120	2.65331

## Sheet: LmjF.04
Transcript_id	Genomic location	Strand	GeneDB_ID	SL	Alt_SL	PolyA	Alt_polyA	FPKM	FPKM_SD	Coverage	Remarks
LmjF.04.T0005	LmjF.04:1202:4240	+	unknown	no	ND	no	ND	6.63239	0.3908	5.99551
LmjF.04.T0010	LmjF.04:4539:8452	+	LmjF04.0010	yes	ND	no	ND	33.0847	0.7454	29.8844
LmjF.04.T0020	LmjF.04:8685:12228	+	LmjF04.0020	yes	ND	no	ND	21.8636	0.6249	19.762
LmjF.04.T0030	LmjF.04:12547:15451	+	LmjF04.0030	yes	12550	yes	ND	33.8021	0.8613	30.5523
LmjF.04.T0035	LmjF.04:15770:16269	+	LmjF04.0035	yes	15731	yes	ND	18.9877	1.6526	17.1264
LmjF.04.T0040	LmjF.04:16514:21769	+	LmjF04.0040	yes	ND	yes	21735	150.847	1.4065	136.333
LmjF.04.T0045	LmjF.04:22150:23126	+	LmjF04.0045	yes	ND	no	ND	14.8914	0.9928	13.4477
LmjF.04.T0050	LmjF.04:23297:27083	+	LmjF04.0050	yes	23241|23301	yes	ND	70.6513	1.0819	63.8398
LmjF.04.T0060	LmjF.04:27497:29346	+	LmjF04.0060	yes	27440	no	ND	18.8739	0.7667	17.0472
LmjF.04.T0070	LmjF.04:29347:30464	+	LmjF04.0070	yes	ND	yes	27108	23.4065	1.1532	21.128
LmjF.04.T0080	LmjF.04:30807:31329	+	LmjF04.0080	yes	ND	no	ND	12.7668	1.2064	11.4901
LmjF.04.T0090	LmjF.04:31633:38600	+	LmjF04.0090	no	ND	no	ND	16.7692	0.4258	15.1562
LmjF.04.T0100	LmjF.04:39014:41392	+	LmjF04.0100	yes	ND	yes	41179	31.4923	1.0164	28.465
LmjF.04.T0110	LmjF.04:41753:43339	+	LmjF04.0110	yes	ND	yes	ND	16.4711	0.8134	14.8878
LmjF.04.T0120	LmjF.04:43698:45412	+	LmjF04.0120	yes	43707	no	ND	9.1279	0.6168	8.24328
LmjF.04.T0123	LmjF.04:45413:46509	+	LmjF04.0123	yes	ND	no	ND	23.9787	1.1291	21.6458
LmjF.04.T0127	LmjF.04:46972:48579	+	LmjF04.0127	yes	46808|46819	no	ND	14.8056	0.6873	13.3657
LmjF.04.T0130	LmjF.04:48856:51171	+	LmjF04.0130	yes	ND	no	ND	19.8794	0.8056	17.9723
LmjF.04.T0140	LmjF.04:51487:53803	+	LmjF04.0140	no	ND	yes	ND	22.0354	0.8494	19.9217
LmjF.04.T0150	LmjF.04:54107:56428	+	LmjF04.0150	yes	ND	no	ND	19.3861	0.7948	17.5245
LmjF.04.T0160	LmjF.04:56700:59046	+	LmjF04.0160	no	ND	no	ND	18.136	0.7664	16.3914
LmjF.04.T0170	LmjF.04:59334:61724	+	LmjF04.0170	no	ND	yes	ND	19.5844	0.7872	17.6976
LmjF.04.T0175	LmjF.04:61943:62475	+	unknown	yes	ND	no	ND	10.7938	1.2068	9.74417
LmjF.04.T0180	LmjF.04:62905:65143	+	LmjF04.0180	yes	ND	yes	ND	45.8461	1.2548	41.4409
LmjF.04.T0190	LmjF.04:65441:68226	+	LmjF04.0190	yes	ND	no	ND	43.6081	1.0564	39.42
LmjF.04.T0200	LmjF.04:68712:70937	+	LmjF04.0200	yes	68706	yes	ND	63.7212	1.4715	57.5825
LmjF.04.T0210	LmjF.04:71398:74547	+	LmjF04.0210	yes	ND	no	ND	24.7987	0.7563	22.4139
LmjF.04.T0220	LmjF.04:75058:77375	+	LmjF04.0220	yes	ND	no	ND	31.1889	0.9482	28.1788
LmjF.04.T0230	LmjF.04:77591:79405	+	LmjF04.0230	yes	ND	no	ND	29.7561	1.0938	26.8675
LmjF.04.T0240	LmjF.04:79661:82181	+	LmjF04.0240	yes	79481|79697	no	ND	67.5455	1.3764	61.0048
LmjF.04.T0250	LmjF.04:82511:87492	+	LmjF04.0250	no	ND	no	ND	9.90472	0.3870	8.95404
LmjF.04.T0260	LmjF.04:87493:88699	+	LmjF04.0260	yes	ND	no	ND	16.9954	0.9328	15.362
LmjF.04.T0270	LmjF.04:88941:90997	+	LmjF04.0270	yes	88972	no	ND	15.8104	0.6760	14.2822
LmjF.04.T0280	LmjF.04:91280:97889	+	LmjF04.0280	yes	91271	no	ND	27.9008	0.5476	25.2194	Truncated at 5'
LmjF.04.T0290	LmjF.04:98353:101128	+	LmjF04.0290	yes	98357	no	ND	23.8564	0.7683	21.5459
LmjF.04.T0300	LmjF.04:101129:102612	+	LmjF04.0300	yes	ND	yes	ND	42.4706	1.4041	38.3504
LmjF.04.T0310	LmjF.04:103013:106310	+	LmjF04.0310	yes	ND	yes	ND	113.338	1.5350	102.433
LmjF.04.T0320	LmjF.04:106565:108840	+	LmjF04.0320	yes	ND	no	ND	49.0594	1.1629	44.3293
LmjF.04.T0330	LmjF.04:109106:111931	+	LmjF04.0330	yes	109124	yes	ND	40.4703	0.9888	36.5838
LmjF.04.T0340	LmjF.04:112312:113513	+	LmjF04.0340	yes	ND	yes	ND	34.2479	1.3182	30.9416
LmjF.04.T0350	LmjF.04:113956:122086	+	LmjF04.0350	yes	ND	yes	122084|122079|122075	23.6075	0.4553	21.3407
LmjF.04.T0370	LmjF.04:122341:123446	+	LmjF04.0370	yes	122355	yes	ND	14.6351	0.8449	13.1924	Truncated at 5'
LmjF.04.T0380	LmjF.04:123877:125334	+	LmjF04.0380	yes	ND	no	ND	10.6305	0.7024	9.6071
LmjF.04.T0390	LmjF.04:132711:135157	-	LmjF04.0390	yes	ND	no	ND	16.9943	0.7207	15.3573
LmjF.04.T0395	LmjF.04:135571:137247	-	unknown	yes	ND	yes	135628	26.0787	1.0673	23.5696
LmjF.04.T0400	LmjF.04:137248:139456	-	LmjF04.0400	yes	139477	no	ND	20.185	0.7476	18.2448
LmjF.04.T0410	LmjF.04:139457:144762	-	LmjF04.0410	yes	ND	no	ND	19.1045	0.4985	17.2689
LmjF.04.T0420	LmjF.04:145088:147729	-	LmjF04.0420	yes	ND	no	ND	48.3283	1.1586	43.6647
LmjF.04.T0430	LmjF.04:147876:162290	-	LmjF04.0430	yes	ND	no	ND	20.4868	0.3231	18.5198
LmjF.04.T0440	LmjF.04:162830:169826	-	LmjF04.0440	yes	169464	yes	ND	16.9693	0.4226	15.3336
LmjF.04.T0445	LmjF.04:170231:170777	-	unknown	yes	170829	yes	ND	62.9967	3.1538	56.8926
LmjF.04.T0450	LmjF.04:170778:176064	-	LmjF04.0450	yes	ND	no	ND	40.0312	0.7149	36.1845
LmjF.04.T0455	LmjF.04:176381:178685	-	unknown	yes	ND	no	ND	14.7669	0.6768	13.3454
LmjF.04.T0460	LmjF.04:179026:181385	-	LmjF04.0460	yes	ND	no	ND	37.2532	0.9827	33.6587
LmjF.04.T0465	LmjF.04:181939:184637	-	LmjF04.0465	yes	ND	no	ND	7.11478	0.4330	6.42682	Truncated at 5'
LmjF.04.T0470	LmjF.04:185221:186552	-	LmjF04.0470	yes	186547|186550	yes	ND	234.099	3.3685	211.346
LmjF.04.T0480	LmjF.04:187011:188580	-	LmjF04.0480	yes	ND	no	ND	22.3113	1.0369	20.1528
LmjF.04.T0490	LmjF.04:188990:190451	-	LmjF04.0490	yes	ND	no	ND	16.2812	0.7718	14.7086
LmjF.04.T0500	LmjF.04:190701:202131	-	LmjF04.0500	yes	ND	no	ND	17.0187	0.3162	15.3843
LmjF.04.T0510	LmjF.04:202550:208424	-	LmjF04.0510	yes	208428	yes	ND	30.5146	0.6222	27.5837
LmjF.04.T0520	LmjF.04:208658:212932	-	LmjF04.0520	yes	212861	no	ND	16.1389	0.5101	14.5849
LmjF.04.T0530	LmjF.04:213142:216220	-	LmjF04.0530	yes	214729	no	ND	10.4203	0.4973	9.4167	Alternative SL site within ORF
LmjF.04.T0540	LmjF.04:216457:219554	-	LmjF04.0540	yes	ND	yes	ND	14.3966	0.5704	13.0047
LmjF.04.T0550	LmjF.04:219832:225214	-	LmjF04.0550	yes	ND	no	ND	19.2489	0.4837	17.3936
LmjF.04.T0560	LmjF.04:230749:231973	-	LmjF04.0560	yes	ND	no	ND	27.5742	1.2012	24.8988
LmjF.04.T0570	LmjF.04:232227:238244	-	LmjF04.0570	yes	ND	no	ND	17.9087	0.4748	16.182
LmjF.04.T0580	LmjF.04:238522:240188	-	LmjF04.0580	yes	240191	no	ND	27.0839	1.0288	24.4614
LmjF.04.T0590	LmjF.04:240453:242676	-	LmjF04.0590	yes	242572|242577	no	ND	23.7928	0.8470	21.5001
LmjF.04.T0600	LmjF.04:243105:253646	-	LmjF04.0600	yes	ND	no	ND	9.49273	0.2478	8.58101
LmjF.04.T0610	LmjF.04:253827:254770	-	LmjF04.0610	yes	ND	no	ND	13.7286	0.8937	12.3949
LmjF.04.T0620	LmjF.04:255232:260016	-	LmjF04.0620	no	ND	no	ND	9.39375	0.3637	8.49171
LmjF.04.T0625	LmjF.04:260364:263617	-	LmjF04.0625	yes	263534|263555	yes	ND	63.598	1.0832	57.4609
LmjF.04.T0630	LmjF.04:263879:264890	-	LmjF04.0630	yes	264849	yes	263899	122.283	2.5000	110.387
LmjF.04.T0640	LmjF.04:265785:268562	-	LmjF04.0640	yes	ND	no	ND	28.1534	0.8768	25.4435
LmjF.04.T0650	LmjF.04:268563:272956	-	LmjF04.0650	yes	ND	no	ND	13.262	0.4637	11.9851
LmjF.04.T0660	LmjF.04:273224:274599	-	LmjF04.0660	yes	274605	yes	ND	28.8426	1.2145	26.0318
LmjF.04.T0670	LmjF.04:274965:276362	-	LmjF04.0670	yes	276358	yes	ND	82.1474	1.9346	74.2041
LmjF.04.T0680	LmjF.04:276363:278603	-	LmjF04.0680	yes	ND	no	ND	40.2017	1.0725	36.3206
LmjF.04.T0690	LmjF.04:279314:282539	-	LmjF04.0690	yes	282637	yes	ND	31.7522	0.8174	28.6959
LmjF.04.T0700	LmjF.04:283033:286743	-	LmjF04.0700	yes	ND	no	ND	4.58176	0.3041	4.13927	Truncated at 5'
LmjF.04.T0710	LmjF.04:287282:290760	-	LmjF04.0710	yes	ND	no	ND	12.2267	0.4947	11.0451
LmjF.04.T0720	LmjF.04:291072:296512	-	LmjF04.0720	no	ND	no	ND	11.7215	0.3974	10.5959
LmjF.04.T0730	LmjF.04:296807:299074	-	LmjF04.0730	yes	ND	no	ND	10.4995	0.5720	9.48047	Truncated at 5'
LmjF.04.T0740	LmjF.04:299297:302404	-	LmjF04.0740	yes	302380	no	ND	12.6902	0.5306	11.4615
LmjF.04.T0750	LmjF.04:302735:303742	-	LmjF04.0750	yes	303738|303740	yes	302739|302749|302753	293.547	4.4145	264.948
LmjF.04.T0760	LmjF.04:304037:305328	-	LmjF04.0760	yes	305294|305299	no	ND	171.868	2.8815	155.124	Truncated at 5'
LmjF.04.T0770	LmjF.04:305683:307130	-	LmjF04.0770	yes	ND	no	ND	91.7726	2.0008	82.9019
LmjF.04.T0780	LmjF.04:307315:309729	-	LmjF04.0780	yes	ND	no	ND	21.2465	0.8118	19.1973
LmjF.04.T0790	LmjF.04:309730:314313	-	LmjF04.0790	yes	314373|314532	no	ND	13.396	0.4407	12.1082
LmjF.04.T0800	LmjF.04:314817:316182	-	LmjF04.0800	yes	316161	no	ND	25.5752	1.1037	23.1147	Truncated at 5'
LmjF.04.T0810	LmjF.04:316183:319267	-	LmjF04.0810	yes	319264	no	ND	22.7832	0.6765	20.5974
LmjF.04.T0820	LmjF.04:319499:321288	-	LmjF04.0820	yes	ND	no	ND	12.4472	0.6841	11.2472	Truncated at 5'
LmjF.04.T0830	LmjF.04:321486:327163	-	LmjF04.0830	yes	327268	no	ND	21.3827	0.5144	19.3253
LmjF.04.T0840	LmjF.04:327553:330598	-	LmjF04.0840	yes	330570	yes	ND	9.91208	0.5032	8.95281
LmjF.04.T0850	LmjF.04:330599:333293	-	LmjF04.0850	yes	ND	no	ND	19.6787	0.7191	17.7836
LmjF.04.T0860	LmjF.04:333632:334570	-	LmjF04.0860	yes	334588	no	ND	17.6009	1.1022	15.8647	Truncated at 5'
LmjF.04.T0870	LmjF.04:335038:343180	-	LmjF04.0870	yes	ND	no	ND	26.5217	0.4845	23.9693
LmjF.04.T0880	LmjF.04:343433:344862	-	LmjF04.0880	yes	ND	no	ND	16.3274	0.8558	14.7577
LmjF.04.T0890	LmjF.04:345640:351217	-	LmjF04.0890	yes	ND	yes	ND	27.5204	0.5789	24.8776
LmjF.04.T0900	LmjF.04:351569:358514	-	LmjF04.0900	yes	ND	no	ND	11.6554	0.3438	10.5353
LmjF.04.T0910	LmjF.04:358930:360804	-	LmjF04.0910	yes	360703	no	ND	16.439	0.7855	14.8463
LmjF.04.T0920	LmjF.04:361151:365591	-	LmjF04.0920	yes	ND	yes	ND	28.4032	0.6959	25.6704
LmjF.04.T0930	LmjF.04:366045:367397	-	LmjF04.0930	yes	ND	no	ND	33.8832	1.2299	30.5868	Truncated at 5'
LmjF.04.T0940	LmjF.04:367398:371126	-	LmjF04.0940	yes	371104	no	ND	21.0461	0.6464	19.0141
LmjF.04.T0950	LmjF.04:371539:372705	-	LmjF04.0950	yes	372697|372701|372816|372911	yes	371672|371667|371951	234.637	3.6810	211.787
LmjF.04.T0960	LmjF.04:373211:374247	-	LmjF04.0960	yes	ND	yes	373219	31.793	1.3435	28.7053
LmjF.04.T0965	LmjF.04:374248:374842	-	unknown	no	ND	no	ND	4.19008	0.7407	3.78772
LmjF.04.T0970	LmjF.04:374898:376621	-	LmjF04.0970	yes	ND	no	ND	11.1593	0.6681	10.0872
LmjF.04.T0975	LmjF.04:376896:378925	-	LmjF04.0975	yes	ND	no	ND	13.1828	0.7087	11.9158
LmjF.04.T0980	LmjF.04:379165:383059	-	LmjF04.0980	no	ND	no	ND	9.20016	0.4127	8.31388
LmjF.04.T0990	LmjF.04:383108:384671	-	LmjF04.0990	yes	ND	no	ND	22.3669	0.8654	20.2052	Truncated at 5'
LmjF.04.T1000	LmjF.04:385100:389549	-	LmjF04.1000	yes	ND	no	ND	13.6773	0.4605	12.3603
LmjF.04.T1010	LmjF.04:390077:391196	-	LmjF04.1010	yes	ND	yes	ND	19.7079	0.9967	17.8022
LmjF.04.T1020-1030	LmjF.04:391607:393420	-	LmjF04.1020|LmjF04.1030	yes	393250	yes	ND	133.404	2.2760	120.533	bicistronic
LmjF.04.T1040	LmjF.04:393813:396337	-	LmjF04.1040	yes	ND	yes	ND	31.0694	0.9296	28.0852	Truncated at 5'
LmjF.04.T1045	LmjF.04:396338:397192	-	unknown	yes	397367	no	ND	10.4098	0.9130	9.39458
LmjF.04.T1050	LmjF.04:397193:399389	-	LmjF04.1050	yes	399385	no	ND	21.8165	0.8114	19.7031
LmjF.04.T1055	LmjF.04:399629:400002	-	unknown	no	ND	no	ND	6.70171	1.2665	6.05818
LmjF.04.T1060	LmjF.04:400344:402197	-	LmjF04.1060	yes	ND	no	ND	14.8343	0.7445	13.4052
LmjF.04.T1070	LmjF.04:402415:402896	-	LmjF04.1070	yes	402899	no	ND	20.1434	1.6964	18.1893
LmjF.04.T1080	LmjF.04:403309:406627	-	LmjF04.1080	yes	ND	no	ND	15.8563	0.5729	14.3331
LmjF.04.T1090	LmjF.04:406697:411818	-	LmjF04.1090	yes	ND	no	ND	13.4838	0.4132	12.1876
LmjF.04.T1100	LmjF.04:412123:413472	-	LmjF04.1100	yes	413323|413480	no	ND	13.3915	0.7757	12.09	Truncated at 5'
LmjF.04.T1110	LmjF.04:413473:417105	-	LmjF04.1110	yes	417102|417108	no	ND	17.7167	0.6150	15.9988
LmjF.04.T1120	LmjF.04:417657:421182	-	LmjF04.1120	yes	ND	yes	ND	18.5685	0.5866	16.778	Truncated at 5'
LmjF.04.T1130	LmjF.04:421486:423193	-	LmjF04.1130	yes	423190	yes	ND	21.2715	0.9346	19.2134
LmjF.04.T1140	LmjF.04:423418:424900	-	LmjF04.1140	yes	424857	yes	423430|423433	17.6	0.8629	15.9058
LmjF.04.T1150	LmjF.04:424901:425872	-	LmjF04.1150	yes	ND	no	ND	20.199	1.1780	18.2049
LmjF.04.T1160	LmjF.04:426451:429433	-	LmjF04.1160	yes	ND	yes	426459	43.463	0.9651	39.273
LmjF.04.T1165	LmjF.04:429678:431751	-	LmjF04.1165	yes	ND	no	ND	18.7762	0.7920	16.9579
LmjF.04.T1167	LmjF.04:432047:432933	-	unknown	yes	ND	no	ND	28.5616	1.5075	25.8179
LmjF.04.T1170	LmjF.04:432934:443060	-	LmjF04.1170	yes	442986|443051|443057	no	ND	49.0396	0.5948	44.3277
LmjF.04.T1180	LmjF.04:443375:452710	-	LmjF04.1180	yes	452705	no	ND	20.5094	0.3956	18.5371
LmjF.04.T1190	LmjF.04:453003:454867	-	LmjF04.1190	yes	ND	no	ND	20.7617	0.8562	18.7558
LmjF.04.T1200	LmjF.04:455294:456317	-	LmjF04.1200	yes	456310	yes	ND	27.7861	1.2683	25.0962
LmjF.04.T1205	LmjF.04:456318:457569	-	unknown	yes	ND	no	ND	29.8746	1.2513	26.9345
LmjF.04.T1210	LmjF.04:457935:462432	-	LmjF04.1210	yes	ND	yes	ND	60.8989	0.9580	55.0419
LmjF.04.T1220	LmjF.04:462897:466447	-	LmjF04.1220	yes	466411	no	ND	17.5832	0.5158	15.8855
LmjF.04.T1230	LmjF.04:466789:468645	-	LmjF04.1230	yes	468637	yes	466777	129.479	2.0680	116.936
LmjF.04.T1235	LmjF.04:468924:471807	-	unknown	no	ND	no	ND	6.65912	0.4138	6.01968

## Sheet: LmjF.05
Transcript_id	Genomic location	Strand	GeneDB_ID	SL	Alt_SL	PolyA	Alt_polyA	FPKM	FPKM_SD	Coverage	Remarks
LmjF.05.T0002	LmjF.05:1643:2370	+	unknown	no	ND	no	ND	1.59573	0.3661	1.4425
LmjF.05.T0005	LmjF.05:3335:4167	+	unknown	no	ND	no	ND	2.13334	0.3962	1.92849
LmjF.05.T0007	LmjF.05:4220:5352	+	unknown	no	ND	no	ND	4.05488	0.4882	3.65815
LmjF.05.T0010	LmjF.05:5353:8659	+	LmjF05.0010	yes	5310	no	ND	17.0726	0.5046	15.4312
LmjF.05.T0020	LmjF.05:8660:9254	+	LmjF05.0020	yes	ND	no	ND	29.1994	1.7576	26.375
LmjF.05.T0030	LmjF.05:9566:10665	+	LmjF05.0030	yes	9569	yes	ND	108.969	2.2480	98.4366
LmjF.05.T0040	LmjF.05:11217:13716	+	LmjF05.0040	yes	11222	yes	13692	117.268	1.5990	105.943
LmjF.05.T0050	LmjF.05:14169:17439	+	LmjF05.0050	yes	ND	yes	ND	24.8203	0.6957	22.4242
LmjF.05.T0060	LmjF.05:17686:22257	+	LmjF05.0060	yes	18009	no	ND	35.4212	0.7103	32.0026
LmjF.05.T0070	LmjF.05:22258:23283	+	LmjF05.0070	yes	22252	no	ND	42.3068	1.4995	38.2317
LmjF.05.T0080	LmjF.05:23765:25073	+	LmjF05.0080	yes	23776	no	ND	17.7978	0.9059	16.0503
LmjF.05.T0090	LmjF.05:25241:26685	+	LmjF05.0090	yes	25145|25367	no	ND	38.6008	1.3464	34.8797
LmjF.05.T0100	LmjF.05:27124:30460	+	LmjF05.0100	yes	27127	no	ND	56.5679	1.0563	51.1338
LmjF.05.T0105	LmjF.05:30461:33258	+	unknown	yes	ND	yes	32940	55.9058	1.1925	50.5356
LmjF.05.T0110	LmjF.05:33516:34618	+	LmjF05.0110	yes	ND	yes	ND	27.9505	1.2304	25.253
LmjF.05.T0115	LmjF.05:34656:34974	+	unknown	yes	ND	no	ND	6.90116	1.3281	6.19938
LmjF.05.T0120	LmjF.05:34975:36545	+	LmjF05.0120	yes	ND	yes	ND	14.2538	0.8313	12.8884
LmjF.05.T0130	LmjF.05:36873:41538	+	LmjF05.0130	yes	ND	no	ND	41.919	0.8287	37.8942
LmjF.05.T0140	LmjF.05:41755:45053	+	LmjF05.0140	yes	41806	no	ND	17.3053	0.6054	15.6326
LmjF.05.T0150	LmjF.05:45393:47016	+	LmjF05.0150	yes	ND	no	ND	20.0885	0.8628	18.1445
LmjF.05.T0160	LmjF.05:47624:49901	+	LmjF05.0160	yes	ND	no	ND	9.19335	0.5264	8.29882
LmjF.05.T0170	LmjF.05:49902:52667	+	LmjF05.0170	yes	ND	no	ND	14.7779	0.6173	13.3556
LmjF.05.T0180	LmjF.05:53087:55900	+	LmjF05.0180	yes	ND	no	ND	39.4493	0.9786	35.619
LmjF.05.T0190	LmjF.05:56201:58093	+	LmjF05.0190	yes	56212|56260	no	ND	16.3076	0.7612	14.7214
LmjF.05.T0200	LmjF.05:58318:61298	+	LmjF05.0200	yes	ND	no	ND	14.6159	0.5553	13.2101
LmjF.05.T0210	LmjF.05:61299:66445	+	LmjF05.0210	yes	ND	no	ND	20.1392	0.5433	18.2047
LmjF.05.T0220	LmjF.05:66717:73597	+	LmjF05.0220	yes	ND	no	ND	26.3526	0.5262	23.8166
LmjF.05.T0230	LmjF.05:74099:76615	+	LmjF05.0230	yes	74092|74144	no	ND	15.3354	0.6341	13.8577
LmjF.05.T0240	LmjF.05:76920:82601	+	LmjF05.0240	yes	ND	no	ND	32.2563	0.6623	29.1515
LmjF.05.T0250	LmjF.05:82969:83676	+	LmjF05.0250	yes	ND	yes	ND	17.6129	1.2517	15.9204
LmjF.05.T0260	LmjF.05:83972:85625	+	LmjF05.0260	no	ND	yes	ND	15.673	0.7506	14.1695
LmjF.05.T0270	LmjF.05:86090:87407	+	LmjF05.0270	yes	ND	no	ND	25.6099	1.0900	23.1198
LmjF.05.T0280	LmjF.05:87767:89841	+	LmjF05.0280	yes	ND	yes	89834|89830|89798	126.888	2.0700	114.603
LmjF.05.T0285	LmjF.05:90228:92059	+	LmjF05.0285	yes	90223	no	ND	12.1378	0.6807	10.9537
LmjF.05.T0290	LmjF.05:92060:94207	+	LmjF05.0290	yes	92096	no	ND	24.5665	0.9207	22.1873
LmjF.05.T0300	LmjF.05:94556:97350	+	LmjF05.0300	yes	ND	no	ND	14.0535	0.6037	12.7055	Truncated at 5'
LmjF.05.T0310-0320	LmjF.05:97351:98692	+	LmjF05.0310|LmjF05.0320	yes	ND	yes	ND	23.4484	1.0572	21.1948	Bicistronic
LmjF.05.T0325	LmjF.05:98723:99233	+	unknown	yes	ND	no	ND	8.75523	1.0110	7.8999
LmjF.05.T0330	LmjF.05:99234:102796	+	LmjF05.0330	yes	ND	no	ND	16.2453	0.5816	14.6804
LmjF.05.T0340	LmjF.05:103023:105038	+	LmjF05.0340	yes	ND	no	ND	18.5053	0.7956	16.716
LmjF.05.T0350	LmjF.05:105349:107695	+	LmjF05.0350	yes	105354|105358|105416|105470	yes	107711|107640	106.21	1.6255	95.9402
LmjF.05.T0360	LmjF.05:107972:110245	+	LmjF05.0360	yes	ND	yes	ND	15.7223	0.6668	14.185
LmjF.05.T0370	LmjF.05:110721:112823	+	LmjF05.0370	yes	110541|110634|110788	no	ND	30.0102	0.9726	27.1005
LmjF.05.T0380	LmjF.05:113146:119365	+	LmjF05.0380	yes	113079|113236	no	ND	147.209	1.1515	133.071
LmjF.05.T0385	LmjF.05:119366:121363	+	unknown	yes	ND	no	ND	147.467	2.3415	133.302
LmjF.05.T0387	LmjF.05:121364:122808	+	unknown	yes	ND	yes	ND	108.958	2.3920	98.4946
LmjF.05.T0390	LmjF.05:123250:128688	+	LmjF05.0390	yes	ND	no	ND	41.0311	0.7331	37.0865
LmjF.05.T0400	LmjF.05:129143:133756	+	LmjF05.0400	yes	ND	yes	ND	25.1843	0.5932	22.759
LmjF.05.T0410	LmjF.05:134042:137221	+	LmjF05.0410	no	ND	no	ND	14.0228	0.5587	12.6744
LmjF.05.T0420	LmjF.05:137594:138536	+	LmjF05.0420	yes	137588	yes	138192	25.4336	1.3518	22.9824
LmjF.05.T0425	LmjF.05:138802:140218	+	unknown	yes	ND	yes	ND	13.5606	0.7533	12.2468
LmjF.05.T0430	LmjF.05:140545:143048	+	LmjF05.0430	yes	ND	no	ND	10.9272	0.5584	9.87075
LmjF.05.T0440	LmjF.05:143266:145902	+	LmjF05.0440	yes	ND	yes	ND	4.99954	0.3726	4.51637
LmjF.05.T0450	LmjF.05:147096:148208	+	LmjF05.0450	yes	147103	no	ND	83.6404	2.1266	75.4449
LmjF.05.T0460	LmjF.05:148341:151807	+	LmjF05.0460	yes	148502|148505	no	ND	25.4035	0.6655	22.9525
LmjF.05.T0470	LmjF.05:151933:153468	+	LmjF05.0470	no	ND	no	ND	15.7269	0.8347	14.2081	Truncated at 5'
LmjF.05.T0480	LmjF.05:153745:158678	+	LmjF05.0480	yes	ND	yes	158672	52.1736	0.9073	47.1553
LmjF.05.T0490	LmjF.05:159292:161439	+	LmjF05.0490	yes	ND	no	ND	45.2571	1.2386	40.8873	Truncated at 5'
LmjF.05.T0500	LmjF.05:161904:164392	+	LmjF05.0500	no	ND	yes	ND	152.907	2.0050	138.224
LmjF.05.T0510	LmjF.05:165253:168849	+	LmjF05.0510	no	ND	yes	ND	137.414	1.6985	124.22
LmjF.05.T0520	LmjF.05:169121:171452	+	LmjF05.0520	yes	ND	no	ND	23.2327	0.8410	20.9869
LmjF.05.T0530	LmjF.05:171453:178011	+	LmjF05.0530	yes	ND	yes	ND	21.2294	0.4602	19.1832
LmjF.05.T0540	LmjF.05:178419:179215	+	LmjF05.0540	yes	ND	yes	ND	22.4335	1.2541	20.2208
LmjF.05.T0550	LmjF.05:179696:181990	+	LmjF05.0550	yes	ND	yes	181753	26.7251	0.8854	24.1535
LmjF.05.T0560	LmjF.05:182498:185543	+	LmjF05.0560	yes	ND	no	ND	16.1408	0.6079	14.5622
LmjF.05.T0570	LmjF.05:185544:187285	+	LmjF05.0570	yes	ND	no	ND	32.3675	1.0648	29.2521
LmjF.05.T0580	LmjF.05:187604:191834	+	LmjF05.0580	yes	189402	no	ND	59.5974	0.9868	53.8539	Alternative SL site within ORF
LmjF.05.T0585	LmjF.05:191835:192621	+	unknown	yes	ND	yes	192504	58.3917	2.0645	52.7755
LmjF.05.T0590	LmjF.05:192904:196274	+	LmjF05.0590	yes	ND	yes	ND	14.0683	0.5351	12.7106
LmjF.05.T0600	LmjF.05:196521:199579	+	LmjF05.0600	yes	ND	yes	ND	13.9085	0.5697	12.5732
LmjF.05.T0610	LmjF.05:199896:203119	+	LmjF05.0610	yes	199899	no	ND	11.2599	0.4810	10.1755
LmjF.05.T0620	LmjF.05:203633:206821	+	LmjF05.0620	yes	ND	yes	ND	14.8808	0.5796	13.45
LmjF.05.T0630	LmjF.05:207173:211466	+	LmjF05.0630	yes	ND	yes	211468	30.2941	0.6760	27.3748
LmjF.05.T0640	LmjF.05:211826:218287	+	LmjF05.0640	yes	ND	yes	218427|218293	29.3506	0.5569	26.5311
LmjF.05.T0650	LmjF.05:218799:223997	+	LmjF05.0650	yes	ND	yes	ND	44.9672	0.7949	40.6451
LmjF.05.T0660	LmjF.05:224413:225769	+	LmjF05.0660	yes	ND	no	ND	9.94108	0.6977	8.96742
LmjF.05.T0670	LmjF.05:226253:236000	+	LmjF05.0670	yes	226225	no	ND	17.5864	0.3464	15.8959
LmjF.05.T0680	LmjF.05:236001:237967	+	LmjF05.0680	yes	ND	no	ND	19.8965	0.8643	17.9807
LmjF.05.T0690	LmjF.05:238065:246838	+	LmjF05.0690	no	ND	yes	ND	11.6539	0.3172	10.5348
LmjF.05.T0695	LmjF.05:247229:248031	+	unknown	yes	ND	yes	248085	17.7518	1.1861	15.991
LmjF.05.T0700	LmjF.05:248645:255565	+	LmjF05.0700	yes	ND	no	ND	23.1222	0.4927	20.8984
LmjF.05.T0710	LmjF.05:255958:262624	+	LmjF05.0710	yes	ND	no	ND	34.1875	0.6046	30.8944
LmjF.05.T0720	LmjF.05:262924:269159	+	LmjF05.0720	yes	ND	yes	ND	29.5512	0.5799	26.7072
LmjF.05.T0730	LmjF.05:269519:272783	+	LmjF05.0730	yes	ND	no	ND	26.4887	0.7447	23.9422
LmjF.05.T0735	LmjF.05:272784:273221	+	unknown	yes	272788	yes	ND	73.1092	3.7163	65.9392
LmjF.05.T0740	LmjF.05:273749:275937	+	LmjF05.0740	yes	ND	yes	ND	31.7699	0.9814	28.7171
LmjF.05.T0750	LmjF.05:276373:280058	+	LmjF05.0750	yes	276377	no	ND	25.833	0.6942	23.3391
LmjF.05.T0760	LmjF.05:280059:285967	+	LmjF05.0760	yes	ND	yes	285949	68.4126	0.9093	61.8444
LmjF.05.T0770	LmjF.05:286338:291252	+	LmjF05.0770	yes	ND	yes	ND	13.8096	0.4452	12.4804
LmjF.05.T0780	LmjF.05:291831:293373	+	LmjF05.0780	yes	291876	yes	293386|293374|293372|293363	144.516	2.6135	130.337
LmjF.05.T0785	LmjF.05:293374:294086	+	unknown	no	ND	no	ND	12.1848	1.0016	11.0147
LmjF.05.T0790	LmjF.05:294087:296111	+	LmjF05.0790	yes	ND	no	ND	12.1498	0.6282	10.9809
LmjF.05.T0800	LmjF.05:296112:297984	+	LmjF05.0800	yes	ND	yes	ND	28.0107	0.9758	25.3111
LmjF.05.T0810	LmjF.05:298298:299390	+	LmjF05.0810	yes	298302	yes	ND	32.1839	1.4613	29.0408
LmjF.05.T0820	LmjF.05:299674:303499	+	LmjF05.0820	yes	ND	no	ND	12.0774	0.4548	10.9191
LmjF.05.T0830	LmjF.05:303500:305179	+	LmjF05.0830	yes	303574	no	ND	23.6992	0.9360	21.4034
LmjF.05.T0840	LmjF.05:305476:311360	+	LmjF05.0840	yes	ND	yes	311354	25.1657	0.5369	22.7414
LmjF.05.T0850	LmjF.05:311882:314635	+	LmjF05.0850	yes	312064	no	ND	15.2537	0.6181	13.7761
LmjF.05.T0860	LmjF.05:315032:315912	+	LmjF05.0860	yes	ND	no	ND	17.2329	1.2373	15.551
LmjF.05.T0870	LmjF.05:316288:322856	+	LmjF05.0870	yes	ND	no	ND	22.1072	0.4877	19.9849
LmjF.05.T0880	LmjF.05:323186:324590	+	LmjF05.0880	yes	ND	no	ND	27.9501	1.0750	25.2426
LmjF.05.T0890	LmjF.05:324999:331940	+	LmjF05.0890	yes	ND	yes	ND	24.7905	0.5047	22.4047
LmjF.05.T0900	LmjF.05:332214:334333	+	LmjF05.0900	yes	332156	yes	ND	50.8611	1.3028	45.9637
LmjF.05.T0910	LmjF.05:334705:338457	+	LmjF05.0910	yes	ND	no	ND	25.4313	0.6896	22.9742
LmjF.05.T0920	LmjF.05:338553:343867	+	LmjF05.0920	yes	338560	no	ND	48.4991	0.7655	43.8231
LmjF.05.T0930	LmjF.05:343868:345971	+	LmjF05.0930	yes	343871	yes	345899	21.6974	0.8154	19.5948
LmjF.05.T0940	LmjF.05:346378:351053	+	LmjF05.0940	yes	ND	no	ND	25.0637	0.5851	22.6534
LmjF.05.T0945	LmjF.05:351346:352345	+	unknown	no	ND	yes	ND	16.5978	1.1373	15.0008
LmjF.05.T0950	LmjF.05:352648:356106	+	LmjF05.0950	yes	ND	no	ND	30.9047	0.7721	27.9314
LmjF.05.T0960	LmjF.05:356513:358955	+	LmjF05.0960	yes	356643	yes	ND	44.8953	1.0645	40.5628
LmjF.05.T0970	LmjF.05:367814:369294	-	LmjF05.0970	yes	369212|369289	no	ND	17.6265	0.8803	15.9211
LmjF.05.T0975	LmjF.05:369295:369859	-	unknown	no	ND	no	ND	2.0084	0.5368	1.81554
LmjF.05.T0980	LmjF.05:369911:372482	-	LmjF05.0980	yes	372466	no	ND	47.644	1.1422	43.0435
LmjF.05.T0990	LmjF.05:372668:373192	-	LmjF05.0990	yes	ND	no	ND	11.2144	1.0238	10.109
LmjF.05.T1000	LmjF.05:373438:375124	-	LmjF05.1000	yes	375083|375228	yes	373680	101.929	2.0560	92.1253
LmjF.05.T1010	LmjF.05:375465:377944	-	LmjF05.1010	yes	ND	no	ND	11.6047	0.5458	10.4664
LmjF.05.T1020	LmjF.05:377945:381494	-	LmjF05.1020	yes	381480	no	ND	32.724	0.7538	29.5617
LmjF.05.T1030	LmjF.05:381767:382447	-	LmjF05.1030	yes	382441|382519	no	ND	54.7156	2.1714	49.3273
LmjF.05.T1040	LmjF.05:382636:383993	-	LmjF05.1040	yes	ND	no	ND	24.2296	0.9924	21.8809
LmjF.05.T1045	LmjF.05:384245:384954	-	unknown	no	ND	no	ND	7.04974	0.7982	6.37279
LmjF.05.T1050	LmjF.05:385347:387542	+	LmjF05.1050	yes	ND	no	ND	16.9677	0.6409	15.3333
LmjF.05.T1060	LmjF.05:387543:389541	+	LmjF05.1060	yes	ND	no	ND	29.2211	0.9136	26.398
LmjF.05.T1070	LmjF.05:389827:392561	+	LmjF05.1070	yes	ND	no	ND	40.2713	1.0009	36.3945
LmjF.05.T1080	LmjF.05:392752:395654	+	LmjF05.1080	yes	392665	yes	395634	29.8682	0.7991	26.9906
LmjF.05.T1085	LmjF.05:396139:397326	+	unknown	no	ND	yes	ND	15.5323	0.9075	14.0364
LmjF.05.T1090	LmjF.05:397538:401184	+	LmjF05.1090	yes	ND	yes	ND	33.9572	0.8216	30.6813
LmjF.05.T1100	LmjF.05:401619:403134	+	LmjF05.1100	yes	ND	yes	403144	34.0487	1.1604	30.7126
LmjF.05.T1110	LmjF.05:403729:411010	+	LmjF05.1110	yes	403732	yes	ND	103.05	1.0090	93.1337
LmjF.05.T1115	LmjF.05:411367:413176	+	unknown	yes	411369	no	ND	10.4974	0.6353	9.46802
LmjF.05.T1120	LmjF.05:413177:414037	+	LmjF05.1120	yes	413322	no	ND	19.8944	1.2922	17.9233	Alternative SL site within ORF
LmjF.05.T1125	LmjF.05:414319:415549	+	unknown	no	ND	no	ND	5.26853	0.4790	4.7608
LmjF.05.T1130	LmjF.05:416237:417962	-	LmjF05.1130	yes	417975	no	ND	4.94075	0.4350	4.46152	Truncated at 5'
LmjF.05.T1140	LmjF.05:418342:419937	-	LmjF05.1140	yes	ND	yes	ND	27.0424	1.0050	24.4321
LmjF.05.T1160	LmjF.05:420307:424899	-	LmjF05.1160	yes	424906	no	ND	13.3006	0.4520	12.018
LmjF.05.T1170	LmjF.05:424900:426561	-	LmjF05.1170	yes	426494|426534	no	ND	27.7585	1.0492	25.0368
LmjF.05.T1180	LmjF.05:426562:428789	-	LmjF05.1180	yes	ND	no	ND	18.5177	0.7229	16.7277
LmjF.05.T1190	LmjF.05:429156:436189	-	LmjF05.1190	yes	436185	no	ND	19.8639	0.4303	17.9553
LmjF.05.T1200	LmjF.05:436478:437026	-	LmjF05.1200	yes	ND	no	ND	45.181	2.1135	40.7958
LmjF.05.T1210	LmjF.05:437027:439211	-	LmjF05.1210	yes	439180	no	ND	25.5474	0.7911	23.086
LmjF.05.T1212	LmjF.05:439387:439762	-	unknown	no	ND	no	ND	2.00656	0.6050	1.79612
LmjF.05.T1214	LmjF.05:439823:441349	+	unknown	no	ND	no	ND	4.62084	0.4309	4.17656
LmjF.05.T1215	LmjF.05:441350:446426	+	LmjF05.1215	yes	ND	no	ND	63.796	0.8838	57.6637
LmjF.05.T1217	LmjF.05:446766:447649	+	unknown	yes	ND	no	ND	11.236	0.9205	10.1456
LmjF.05.T1220	LmjF.05:455000:458143	+	LmjF05.1220	yes	ND	no	ND	8.55984	0.4462	7.73723
LmjF.05.T1225	LmjF.05:458420:461479	+	LmjF05.1225	no	ND	no	ND	15.6082	0.5862	14.1085
LmjF.05.T1230	LmjF.05:461845:464794	+	LmjF05.1230	yes	ND	yes	464782	34.7475	0.8585	31.4055

## Sheet: LmjF.06
Transcript_id	Genomic location	Strand	GeneDB_ID	SL	Alt_SL	PolyA	Alt_polyA	FPKM	FPKM_SD	Coverage	Remarks
LmjF.06.T0010	LmjF.06:1563:2220	-	LmjF06.0010	yes	2194	yes	1525|1540|1540|1545|1571	666.85	8.3130	600.484
LmjF.06.T0020	LmjF.06:2221:6049	-	LmjF06.0020	yes	5313	no	ND	37.1429	0.8375	33.5626	Alternative SL site within ORF
LmjF.06.T0025	LmjF.06:6261:7574	-	unknown	yes	7589	yes	6328	25.5232	1.1992	23.0661
LmjF.06.T0030	LmjF.06:8073:14026	-	LmjF06.0030	yes	ND	yes	8132	82.4597	0.9334	74.5286
LmjF.06.T0040	LmjF.06:14204:15618	-	LmjF06.0040	yes	ND	no	ND	39.5303	1.2914	35.7021
LmjF.06.T0045	LmjF.06:15619:17332	-	unknown	yes	17342	no	ND	191.132	2.3295	172.746
LmjF.06.T0050	LmjF.06:17640:24508	-	LmjF06.0050	yes	ND	no	ND	60.3921	0.7984	54.5892
LmjF.06.T0055	LmjF.06:24682:26396	-	unknown	yes	26393	no	ND	35.9111	1.2564	32.4487
LmjF.06.T0060	LmjF.06:26397:28866	-	LmjF06.0060	yes	28528	no	ND	18.307	0.7042	16.5438
LmjF.06.T0070	LmjF.06:28867:31472	-	LmjF06.0070	yes	ND	no	ND	15.8618	0.6386	14.324
LmjF.06.T0080	LmjF.06:31837:36933	-	LmjF06.0080	yes	36921	yes	ND	27.5477	0.6497	24.8952
LmjF.06.T0090	LmjF.06:37174:42353	-	LmjF06.0090	yes	42343	no	ND	47.3003	0.8550	42.7501
LmjF.06.T0100	LmjF.06:42791:45199	-	LmjF06.0100	yes	45362	yes	ND	14.6077	0.6646	13.2024
LmjF.06.T0110	LmjF.06:45829:48343	-	LmjF06.0110	yes	48437	yes	ND	17.6283	0.7294	15.9334
LmjF.06.T0120	LmjF.06:48344:50079	-	LmjF06.0120	yes	50058|50072	no	ND	95.1277	1.9913	85.891
LmjF.06.T0130	LmjF.06:50627:51719	-	LmjF06.0130	yes	ND	no	ND	21.5797	1.1405	19.5016
LmjF.06.T0140	LmjF.06:52272:53899	-	LmjF06.0140	yes	53757	yes	ND	48.0702	1.4332	43.4162
LmjF.06.T0150	LmjF.06:54233:54869	-	LmjF06.0150	yes	ND	no	ND	12.5549	1.1230	11.3102
LmjF.06.T0160	LmjF.06:54870:57320	-	LmjF06.0160	yes	ND	no	ND	11.5743	0.5549	10.4558
LmjF.06.T0170	LmjF.06:57750:58703	-	LmjF06.0170	yes	ND	no	ND	7.80552	0.7343	7.02429
LmjF.06.T0180	LmjF.06:59048:61801	-	LmjF06.0180	no	ND	yes	59070	7.09971	0.4198	6.41451
LmjF.06.T0190	LmjF.06:62495:65180	-	LmjF06.0190	yes	ND	no	ND	10.3088	0.5085	9.3095
LmjF.06.T0195	LmjF.06:65648:65965	-	unknown	yes	ND	no	ND	15.5847	1.9040	14.0849
LmjF.06.T0200	LmjF.06:65966:68197	-	LmjF06.0200	yes	ND	no	ND	17.7071	0.7043	15.9951
LmjF.06.T0205	LmjF.06:68198:69225	-	unknown	yes	ND	no	ND	6.88776	0.7067	6.18704
LmjF.06.T0210	LmjF.06:70156:72869	-	LmjF06.0210	yes	ND	no	ND	6.89825	0.4206	6.228
LmjF.06.T0220	LmjF.06:73118:74448	-	LmjF06.0220	no	ND	no	ND	15.7104	0.8292	14.2018
LmjF.06.T0230	LmjF.06:74968:76002	-	LmjF06.0230	yes	ND	yes	ND	16.6919	1.0664	15.0928	Truncated at 5'
LmjF.06.T0240	LmjF.06:76347:79955	-	LmjF06.0240	yes	ND	yes	ND	14.4422	0.5387	13.0501
LmjF.06.T0250	LmjF.06:79956:82217	-	LmjF06.0250	yes	ND	no	ND	17.8233	0.7002	16.1079
LmjF.06.T0260	LmjF.06:82510:89079	-	LmjF06.0260	yes	89009|89093	no	ND	25.8286	0.5170	23.3414
LmjF.06.T0270	LmjF.06:89524:91494	-	LmjF06.0270	yes	91448	yes	89641	31.8572	1.0418	28.7621
LmjF.06.T0280	LmjF.06:91917:94898	-	LmjF06.0280	yes	ND	no	ND	8.07096	0.4533	7.29205
LmjF.06.T0285	LmjF.06:95150:96345	-	unknown	yes	ND	no	ND	17.2271	0.9913	15.5665
LmjF.06.T0290	LmjF.06:96346:98719	-	LmjF06.0290	yes	ND	no	ND	17.9953	0.7227	16.2609
LmjF.06.T0300	LmjF.06:99027:100384	-	LmjF06.0300	yes	ND	no	ND	15.5533	0.8447	14.0534
LmjF.06.T0310	LmjF.06:100629:106022	-	LmjF06.0310	yes	106102	no	ND	62.7417	0.9018	56.6933
LmjF.06.T0320	LmjF.06:106389:110891	-	LmjF06.0320	yes	ND	yes	ND	21.3885	0.5735	19.328
LmjF.06.T0330	LmjF.06:111089:115085	-	LmjF06.0330	yes	ND	no	ND	11.2626	0.4348	10.1727
LmjF.06.T0340	LmjF.06:115400:118484	-	LmjF06.0340	yes	ND	no	ND	16.4148	0.5591	14.8327
LmjF.06.T0350	LmjF.06:118567:120518	-	LmjF06.0350	yes	ND	no	ND	15.6797	0.6631	14.1608
LmjF.06.T0360	LmjF.06:120519:122276	-	LmjF06.0360	yes	122273	no	ND	20.1119	0.8052	18.152
LmjF.06.T0365	LmjF.06:122277:122863	-	unknown	no	ND	no	ND	1.59055	0.3858	1.43782
LmjF.06.T0370	LmjF.06:128351:130189	+	LmjF06.0370	yes	128360	yes	ND	75.3705	1.5475	68.0778	Truncated at 5'
LmjF.06.T0380	LmjF.06:130468:131682	+	LmjF06.0380	yes	130479	no	ND	27.7949	1.1245	25.0703	Truncated at 5'
LmjF.06.T0390	LmjF.06:131881:135340	+	LmjF06.0390	yes	131890	no	ND	19.1463	0.6120	17.288
LmjF.06.T0400	LmjF.06:135532:138251	+	LmjF06.0400	yes	135610	yes	ND	15.3184	0.6238	13.8468
LmjF.06.T0410	LmjF.06:138596:140337	+	LmjF06.0410	yes	ND	no	ND	100.469	1.8970	90.6808	Truncated at 5'
LmjF.06.T0412	LmjF.06:140338:141646	+	LmjF06.0412	yes	140262	no	ND	18.034	0.9227	16.2852
LmjF.06.T0415	LmjF.06:142034:143320	+	LmjF06.0415	yes	ND	yes	143316|143308|143306|143300|143178	187.393	3.1295	169.195
LmjF.06.T0420	LmjF.06:143835:146846	+	LmjF06.0420	yes	ND	no	ND	14.7759	0.5770	13.3502
LmjF.06.T0430	LmjF.06:147297:151028	+	LmjF06.0430	yes	ND	no	ND	18.7075	0.5852	16.9081
LmjF.06.T0440	LmjF.06:151240:155943	+	LmjF06.0440	yes	ND	no	ND	17.9987	0.5136	16.2705
LmjF.06.T0450	LmjF.06:155944:158794	+	LmjF06.0450	yes	ND	no	ND	18.4985	0.6884	16.7143
LmjF.06.T0460	LmjF.06:159411:164545	+	LmjF06.0460	yes	ND	no	ND	15.3539	0.4696	13.8767
LmjF.06.T0470	LmjF.06:164894:169217	+	LmjF06.0470	yes	ND	yes	169199	18.0899	0.5242	16.3511
LmjF.06.T0480	LmjF.06:169740:171263	+	LmjF06.0480	yes	169695	no	ND	19.1961	0.8999	17.3492
LmjF.06.T0490	LmjF.06:171538:173997	+	LmjF06.0490	yes	171580	no	ND	13.9845	0.6109	12.6379
LmjF.06.T0500	LmjF.06:174496:176426	+	LmjF06.0500	yes	ND	no	ND	5.8664	0.4553	5.29767
LmjF.06.T0510	LmjF.06:176740:179429	+	LmjF06.0510	yes	ND	no	ND	16.4379	0.6808	14.8583
LmjF.06.T0515	LmjF.06:179430:180771	+	unknown	yes	ND	no	ND	10.1335	0.7470	9.15739
LmjF.06.T0520	LmjF.06:180772:187432	+	LmjF06.0520	yes	ND	no	ND	12.1802	0.3679	11.0079
LmjF.06.T0530	LmjF.06:187536:189690	+	LmjF06.0530	yes	ND	no	ND	13.4178	0.6570	12.1235
LmjF.06.T0540	LmjF.06:189951:192827	+	LmjF06.0540	yes	ND	no	ND	10.9437	0.4954	9.88346
LmjF.06.T0550	LmjF.06:193197:198869	+	LmjF06.0550	yes	ND	yes	198861	9.30985	0.3568	8.41644
LmjF.06.T0560	LmjF.06:199603:201543	+	LmjF06.0560	yes	199634	yes	201521|201519|201472|201294	71.3505	1.4610	64.4711
LmjF.06.T0570	LmjF.06:201811:202324	+	LmjF06.0570	yes	201814	yes	ND	298.871	5.4675	269.485
LmjF.06.T0580	LmjF.06:202700:203335	+	LmjF06.0580	yes	202706	yes	203342|203323	286.425	4.6955	258.67
LmjF.06.T0590	LmjF.06:203989:209271	+	LmjF06.0590	yes	203977	no	ND	8.51212	0.3399	7.69135
LmjF.06.T0600	LmjF.06:209544:214751	+	LmjF06.0600	yes	ND	no	ND	9.21782	0.3596	8.32838
LmjF.06.T0610	LmjF.06:214752:216901	+	LmjF06.0610	yes	ND	no	ND	14.877	0.6936	13.4395
LmjF.06.T0620	LmjF.06:216969:220745	+	LmjF06.0620	yes	ND	no	ND	14.4433	0.5181	13.0517
LmjF.06.T0630	LmjF.06:220986:228214	+	LmjF06.0630	no	ND	yes	ND	11.484	0.3254	10.3806
LmjF.06.T0640	LmjF.06:229079:239677	+	LmjF06.0640	yes	ND	no	ND	11.0541	0.2733	9.99169
LmjF.06.T0650	LmjF.06:240163:244558	+	LmjF06.0650	yes	ND	yes	ND	20.8172	0.5904	18.8121
LmjF.06.T0660	LmjF.06:244523:248290	+	LmjF06.0660	yes	244796	no	ND	17.666	0.5697	15.9644
LmjF.06.T0670	LmjF.06:248670:254717	+	LmjF06.0670	no	ND	no	ND	17.3103	0.4463	15.648
LmjF.06.T0680	LmjF.06:255001:256207	+	LmjF06.0680	yes	ND	yes	ND	10.3872	0.7100	9.37629
LmjF.06.T0685	LmjF.06:256582:258052	+	LmjF06.0685	yes	ND	yes	ND	10.5978	0.6813	9.57774
LmjF.06.T0690	LmjF.06:258622:267243	+	LmjF06.0690	yes	ND	yes	ND	16.6981	0.3713	15.0907
LmjF.06.T0700	LmjF.06:267807:274383	+	LmjF06.0700	yes	ND	no	ND	27.3081	0.5495	24.6852
LmjF.06.T0710	LmjF.06:274745:277340	+	LmjF06.0710	yes	ND	no	ND	6.89061	0.4448	6.22974	Truncated at 5'
LmjF.06.T0715	LmjF.06:277569:278217	+	unknown	yes	ND	no	ND	7.47022	0.7963	6.74935
LmjF.06.T0720	LmjF.06:278463:284387	+	LmjF06.0720	yes	ND	yes	284380	11.9263	0.3857	10.7779
LmjF.06.T0730	LmjF.06:284808:287861	+	LmjF06.0730	yes	ND	no	ND	28.1244	0.7977	25.4181
LmjF.06.T0740	LmjF.06:287862:291999	+	LmjF06.0740	yes	ND	no	ND	6.88787	0.3510	6.22746
LmjF.06.T0750	LmjF.06:292298:295211	+	LmjF06.0750	yes	ND	yes	ND	7.80944	0.4610	7.06067
LmjF.06.T0760	LmjF.06:295409:299575	+	LmjF06.0760	yes	ND	no	ND	10.3518	0.4151	9.35131
LmjF.06.T0770	LmjF.06:299907:311100	+	LmjF06.0770	no	ND	yes	ND	16.7124	0.3469	15.1068
LmjF.06.T0780	LmjF.06:311833:326192	+	LmjF06.0780	yes	ND	yes	ND	11.1263	0.2364	10.0569
LmjF.06.T0785	LmjF.06:326115:327149	+	unknown	yes	ND	no	ND	12.7985	0.8849	11.5684
LmjF.06.T0790	LmjF.06:327150:331364	+	LmjF06.0790	yes	ND	no	ND	7.94486	0.3770	7.17847
LmjF.06.T0800	LmjF.06:331687:336938	+	LmjF06.0800	yes	ND	no	ND	15.1461	0.4536	13.6902
LmjF.06.T0805	LmjF.06:336939:337310	+	unknown	yes	ND	yes	ND	14.4522	1.7032	13.0393
LmjF.06.T0810	LmjF.06:337860:349203	+	LmjF06.0810	yes	ND	yes	ND	13.0228	0.2934	11.771
LmjF.06.T0820	LmjF.06:349683:352550	+	LmjF06.0820	yes	ND	no	ND	7.85231	0.4580	7.09755
LmjF.06.T0830	LmjF.06:352849:358169	+	LmjF06.0830	yes	ND	no	ND	16.2751	0.4415	14.7105
LmjF.06.T0840	LmjF.06:358488:360373	+	LmjF06.0840	yes	ND	no	ND	17.4657	0.7719	15.7719
LmjF.06.T0845	LmjF.06:360374:360950	+	unknown	yes	ND	no	ND	5.69538	0.8490	5.14672
LmjF.06.T0850	LmjF.06:360951:372807	+	LmjF06.0850	yes	ND	yes	ND	13.7478	0.2865	12.428
LmjF.06.T0860	LmjF.06:373259:376226	+	LmjF06.0860	yes	373139	no	ND	25.6752	0.7762	23.1983
LmjF.06.T0870	LmjF.06:376509:379504	+	LmjF06.0870	yes	ND	no	ND	9.11156	0.4329	8.23262
LmjF.06.T0880	LmjF.06:379505:381632	+	LmjF06.0880	yes	ND	yes	ND	35.4966	1.0732	32.0709
LmjF.06.T0890	LmjF.06:382165:385298	+	LmjF06.0890	yes	ND	no	ND	9.60432	0.4468	8.67397
LmjF.06.T0900	LmjF.06:385444:392532	+	LmjF06.0900	yes	ND	no	ND	8.15413	0.2825	7.37085
LmjF.06.T0910	LmjF.06:392533:393569	+	LmjF06.0910	yes	ND	no	ND	14.1667	1.0224	12.8012
LmjF.06.T0920	LmjF.06:393960:396230	+	LmjF06.0920	yes	ND	no	ND	17.5429	0.7467	15.838
LmjF.06.T0930	LmjF.06:396231:400459	+	LmjF06.0930	yes	ND	no	ND	13.0079	0.4625	11.7565
LmjF.06.T0940	LmjF.06:400654:403553	+	LmjF06.0940	no	ND	no	ND	12.6485	0.5720	11.4336
LmjF.06.T0950	LmjF.06:403790:407145	+	LmjF06.0950	yes	403741	no	ND	22.3613	0.7026	20.2156
LmjF.06.T0960	LmjF.06:407436:409110	+	LmjF06.0960	yes	ND	yes	ND	16.5248	0.7869	14.9416
LmjF.06.T0970	LmjF.06:409481:415177	+	LmjF06.0970	yes	ND	no	ND	11.1551	0.3741	10.0839
LmjF.06.T0980	LmjF.06:415629:420196	+	LmjF06.0980	yes	415552	yes	ND	21.7052	0.5712	19.6164
LmjF.06.T0990	LmjF.06:420821:425652	+	LmjF06.0990	yes	ND	no	ND	18.2371	0.5352	16.485
LmjF.06.T0995	LmjF.06:425653:426414	+	LmjF06.0995	yes	ND	no	ND	15.1938	1.2618	13.7145
LmjF.06.T1000	LmjF.06:426476:428507	+	LmjF06.1000	no	ND	no	ND	8.71555	0.5416	7.87302
LmjF.06.T1010	LmjF.06:428963:431707	+	LmjF06.1010	no	ND	no	ND	8.44428	0.4721	7.63489
LmjF.06.T1020	LmjF.06:432090:433714	+	LmjF06.1020	yes	ND	no	ND	9.48628	0.5580	8.5676
LmjF.06.T1030	LmjF.06:433906:437081	+	LmjF06.1030	no	ND	no	ND	13.5774	0.5317	12.2736
LmjF.06.T1040	LmjF.06:437301:439950	+	LmjF06.1040	yes	437270	no	ND	15.5651	0.6186	14.0663
LmjF.06.T1050	LmjF.06:440402:441416	+	LmjF06.1050	yes	ND	yes	ND	55.8215	1.7759	50.3835
LmjF.06.T1055	LmjF.06:441893:442590	+	unknown	yes	441936|441941	no	ND	18.3351	1.3980	16.5404
LmjF.06.T1060	LmjF.06:442984:445268	+	LmjF06.1060	yes	ND	no	ND	10.2031	0.5262	9.2139
LmjF.06.T1070	LmjF.06:445401:448105	+	LmjF06.1070	yes	445479	no	ND	14.9332	0.6097	13.4937
LmjF.06.T1080	LmjF.06:448106:449805	+	LmjF06.1080	yes	ND	no	ND	10.9273	0.6700	9.88029
LmjF.06.T1090	LmjF.06:450041:452401	+	LmjF06.1090	yes	ND	yes	ND	9.84367	0.4991	8.89948
LmjF.06.T1100	LmjF.06:452902:455182	+	LmjF06.1100	yes	452957	no	ND	13.9689	0.6520	12.6199
LmjF.06.T1105	LmjF.06:455183:455970	+	unknown	yes	455238	no	ND	12.0651	0.8822	10.9002
LmjF.06.T1110	LmjF.06:456077:461578	+	LmjF06.1110	no	ND	yes	ND	13.0233	0.4166	11.7711
LmjF.06.T1120	LmjF.06:462180:463899	+	LmjF06.1120	yes	ND	no	ND	10.3408	0.6775	9.35031
LmjF.06.T1130	LmjF.06:463900:465448	+	LmjF06.1130	yes	ND	no	ND	10.706	0.6771	9.67619
LmjF.06.T1140	LmjF.06:465449:468111	+	LmjF06.1140	yes	ND	no	ND	9.13318	0.4787	8.25582	Truncated at 5'
LmjF.06.T1150	LmjF.06:468112:470007	+	LmjF06.1150	yes	ND	no	ND	11.6356	0.6786	10.515
LmjF.06.T1160	LmjF.06:470185:473763	+	LmjF06.1160	yes	470190	no	ND	9.62969	0.4324	8.69933
LmjF.06.T1170	LmjF.06:474165:475641	+	LmjF06.1170	yes	ND	no	ND	25.3785	1.0821	22.9453
LmjF.06.T1180	LmjF.06:475642:477686	+	LmjF06.1180	yes	ND	yes	477678|477443	34.85	1.0344	31.4899
LmjF.06.T1190	LmjF.06:478039:478808	+	LmjF06.1190	yes	478100	no	ND	19.6328	1.2946	17.7238	Alternative SL site within ORF
LmjF.06.T1195	LmjF.06:479128:481090	+	unknown	yes	ND	no	ND	29.407	1.0092	26.575
LmjF.06.T1200	LmjF.06:481553:483208	+	LmjF06.1200	yes	ND	no	ND	5.96465	0.4791	5.39243
LmjF.06.T1210	LmjF.06:483546:486564	+	LmjF06.1210	yes	ND	yes	ND	20.5444	0.7064	18.5703
LmjF.06.T1220	LmjF.06:486833:490563	+	LmjF06.1220	yes	ND	no	ND	13.3519	0.5061	12.0658
LmjF.06.T1230	LmjF.06:490564:491658	+	LmjF06.1230	yes	490570	no	ND	14.095	0.8914	12.7353	Alternative SL site within ORF
LmjF.06.T1240	LmjF.06:491956:494576	+	LmjF06.1240	yes	ND	no	ND	12.8724	0.5912	11.6213
LmjF.06.T1245	LmjF.06:494837:495491	+	LmjF06.1245	yes	ND	no	ND	7.2233	0.7977	6.51008	Truncated at 5'
LmjF.06.T1250	LmjF.06:495663:496942	+	LmjF06.1250	yes	ND	no	ND	20.1409	1.0225	18.1946
LmjF.06.T1255	LmjF.06:497287:498212	+	unknown	yes	ND	no	ND	16.1589	1.0773	14.5563
LmjF.06.T1260	LmjF.06:498810:501541	-	LmjF06.1260	yes	501501|501533	yes	ND	294.192	2.6995	265.777
LmjF.06.T1270	LmjF.06:501701:504171	-	LmjF06.1270	yes	ND	no	ND	23.6885	0.8013	21.3995
LmjF.06.T1280	LmjF.06:504172:505897	-	LmjF06.1280	yes	ND	no	ND	25.7566	0.9533	23.2647
LmjF.06.T1290	LmjF.06:506067:507364	-	LmjF06.1290	yes	507360|507394	yes	506136	203.713	3.1370	184.08
LmjF.06.T1292	LmjF.06:507365:507991	-	unknown	no	ND	no	ND	3.04907	0.5476	2.74671
LmjF.06.T1295	LmjF.06:508446:509177	+	unknown	yes	ND	no	ND	5.87013	0.7067	5.30054
LmjF.06.T1297	LmjF.06:509178:511314	+	unknown	yes	ND	no	ND	10.6043	0.5743	9.57868
LmjF.06.T1300	LmjF.06:511928:515583	+	LmjF06.1300	no	ND	no	ND	20.531	0.6065	18.5567

## Sheet: LmjF.07
Transcript_id	Genomic location	Strand	GeneDB_ID	SL	Alt_SL	PolyA	Alt_polyA	FPKM	FPKM_SD	Coverage	Remarks
LmjF.07.T0005	LmjF.07:1920:2735	-	unknown	yes	2673	yes	ND	20.3937	1.2343	18.4261
LmjF.07.T0010	LmjF.07:2736:5404	-	LmjF07.0010	yes	ND	no	ND	9.27536	0.4882	8.38291
LmjF.07.T0015	LmjF.07:5405:9821	-	unknown	no	ND	no	ND	3.85842	0.2370	3.4861
LmjF.07.T0017	LmjF.07:9938:10232	+	unknown	no	ND	no	ND	3.34074	0.9266	3.01995
LmjF.07.T0020	LmjF.07:10502:11745	+	LmjF07.0020	yes	10513	no	ND	14.8934	0.7806	13.4331	Truncated at 5'
LmjF.07.T0025	LmjF.07:11746:13073	+	LmjF07.0025	yes	11777	yes	ND	118.23	2.3165	106.7
LmjF.07.T0030	LmjF.07:13332:15304	+	LmjF07.0030	yes	13050	no	ND	25.1963	0.8761	22.7755
LmjF.07.T0040	LmjF.07:15540:16836	+	LmjF07.0040	yes	15643	no	ND	10.0563	0.6674	9.07463	Alternative SL site within ORF
LmjF.07.T0050	LmjF.07:17078:21271	+	LmjF07.0050	yes	ND	no	ND	19.1018	0.5505	17.2651
LmjF.07.T0060	LmjF.07:21632:23024	+	LmjF07.0060	yes	21646|21681	yes	ND	103.493	2.2580	93.4635
LmjF.07.T0070	LmjF.07:23586:24387	+	LmjF07.0070	yes	ND	yes	ND	20.6681	1.1608	18.6717
LmjF.07.T0080	LmjF.07:24781:27567	+	LmjF07.0080	yes	24786	no	ND	31.1287	0.8476	28.1181
LmjF.07.T0085	LmjF.07:27568:28596	+	unknown	yes	ND	no	ND	9.51917	0.8254	8.59116
LmjF.07.T0090	LmjF.07:28597:33787	+	LmjF07.0090	yes	ND	no	ND	20.6116	0.4983	18.6316
LmjF.07.T0095	LmjF.07:33788:34095	+	unknown	yes	ND	no	ND	12.5034	1.6709	11.2562
LmjF.07.T0100	LmjF.07:34310:38243	+	LmjF07.0100	yes	ND	yes	ND	18.0513	0.5544	16.3094
LmjF.07.T0105	LmjF.07:38519:40032	+	unknown	yes	38271	yes	ND	13.1428	0.7465	11.8743
LmjF.07.T0110	LmjF.07:40177:42133	+	LmjF07.0110	yes	ND	no	ND	11.6049	0.6293	10.4886
LmjF.07.T0120	LmjF.07:42355:50226	+	LmjF07.0120	yes	ND	no	ND	14.4945	0.3632	13.1019
LmjF.07.T0130	LmjF.07:50464:52610	+	LmjF07.0130	yes	ND	no	ND	6.71563	0.4885	6.06879
LmjF.07.T0140	LmjF.07:52749:54584	+	LmjF07.0140	yes	52677|52753|52777	no	ND	15.349	0.8300	13.8446
LmjF.07.T0150	LmjF.07:54585:58182	+	LmjF07.0150	yes	54592	no	ND	16.2249	0.5725	14.6605
LmjF.07.T0160	LmjF.07:60156:63600	-	LmjF07.0160	yes	ND	no	ND	10.5667	0.4652	9.54692
LmjF.07.T0170	LmjF.07:64191:72397	-	LmjF07.0170	yes	ND	yes	ND	13.3175	0.3508	12.0334
LmjF.07.T0180	LmjF.07:72655:80751	-	LmjF07.0180	yes	ND	no	ND	3.36063	0.1726	3.03681
LmjF.07.T0190	LmjF.07:81035:82704	-	LmjF07.0190	yes	ND	no	ND	11.0379	0.6058	9.97476
LmjF.07.T0200	LmjF.07:83151:86295	-	LmjF07.0200	yes	ND	yes	ND	20.3857	0.6928	18.4243
LmjF.07.T0210	LmjF.07:86534:87455	-	LmjF07.0210	yes	ND	no	ND	8.11295	0.7880	7.34241
LmjF.07.T0220	LmjF.07:87827:90494	-	LmjF07.0220	yes	90441	yes	ND	19.8999	0.7361	17.9705
LmjF.07.T0230	LmjF.07:90764:91498	-	LmjF07.0230	yes	91433	no	ND	22.0132	1.2482	19.8462
LmjF.07.T0240	LmjF.07:91819:93990	-	LmjF07.0240	yes	ND	no	ND	8.60791	0.5117	7.77964
LmjF.07.T0250	LmjF.07:93991:101645	-	LmjF07.0250	yes	ND	no	ND	15.7572	0.3889	14.2432
LmjF.07.T0255	LmjF.07:101646:102236	-	unknown	yes	ND	no	ND	8.30958	0.9595	7.48854
LmjF.07.T0260	LmjF.07:102690:106535	-	LmjF07.0260	yes	106563	yes	ND	24.8086	0.6765	22.4218
LmjF.07.T0270	LmjF.07:106536:108383	-	LmjF07.0270	yes	108291	no	ND	21.572	0.8678	19.4539
LmjF.07.T0280	LmjF.07:108659:129410	-	LmjF07.0280	yes	ND	yes	108644	13.2642	0.2139	11.9906
LmjF.07.T0290	LmjF.07:130046:131487	-	LmjF07.0290	yes	ND	yes	129768	23.4701	1.0147	21.1932
LmjF.07.T0300	LmjF.07:131909:135881	-	LmjF07.0300	yes	135863|135875	no	ND	22.2048	0.6383	20.0659
LmjF.07.T0310	LmjF.07:136254:139612	-	LmjF07.0310	yes	139646	yes	ND	38.2493	0.8943	34.5706
LmjF.07.T0320	LmjF.07:140208:144380	-	LmjF07.0320	yes	ND	yes	ND	23.0977	0.6274	20.8797
LmjF.07.T0330	LmjF.07:144718:148243	-	LmjF07.0330	yes	ND	no	ND	13.243	0.5601	11.9667
LmjF.07.T0335	LmjF.07:148414:151334	-	LmjF07.0335	yes	ND	no	ND	9.22184	0.4854	8.32849
LmjF.07.T0340.1	LmjF.07:151750:152804	-	LmjF07.0340	yes	ND	yes	151758	114.9	3.0030	103.847
LmjF.07.T0340.2	LmjF.07:152805:155972	-	unknown	no	ND	no	ND	21.2185	0.6892	19.1801
LmjF.07.T0340.3	LmjF.07:156475:158865	-	LmjF07.0340	yes	158808|158823	no	ND	55.5711	1.2789	50.1673
LmjF.07.T0350	LmjF.07:159309:161984	-	LmjF07.0350	yes	ND	no	ND	17.8255	0.6526	16.1081
LmjF.07.T0360	LmjF.07:162250:163398	-	LmjF07.0360	yes	163263	no	ND	19.5086	1.0008	17.6332	Alternative SL site within ORF
LmjF.07.T0370	LmjF.07:163848:171967	-	LmjF07.0370	yes	ND	no	ND	8.88923	0.2971	8.03481
LmjF.07.T0380	LmjF.07:172132:183384	-	LmjF07.0380	yes	183444	no	ND	15.1383	0.3176	13.6843
LmjF.07.T0390	LmjF.07:183704:186952	-	LmjF07.0390	yes	ND	no	ND	12.7497	0.5378	11.5188
LmjF.07.T0400	LmjF.07:187342:191662	-	LmjF07.0400	yes	191908	no	ND	16.602	0.5206	15.0057
LmjF.07.T0410	LmjF.07:191979:196523	-	LmjF07.0410	yes	ND	no	ND	13.7758	0.4551	12.445
LmjF.07.T0415	LmjF.07:196830:197501	-	unknown	yes	ND	yes	ND	21.6537	1.4665	19.5592
LmjF.07.T0420	LmjF.07:197885:198840	-	LmjF07.0420	yes	ND	yes	ND	16.7802	1.0212	15.1481
LmjF.07.T0430	LmjF.07:199163:200243	-	LmjF07.0430	yes	200304	yes	ND	23.8216	1.1143	21.4964
LmjF.07.T0440	LmjF.07:200570:201817	-	LmjF07.0440	yes	ND	no	ND	9.0031	0.6227	8.13199
LmjF.07.T0450	LmjF.07:202068:202781	-	LmjF07.0450	yes	ND	no	ND	15.6041	1.1795	14.1045
LmjF.07.T0460	LmjF.07:203052:205177	-	LmjF07.0460	yes	ND	no	ND	24.9664	0.8788	22.5514
LmjF.07.T0470	LmjF.07:205178:208023	-	LmjF07.0470	yes	ND	no	ND	18.1175	0.5931	16.3638	Truncated at 5'
LmjF.07.T0471	LmjF.07:208356:208732	-	unknown	no	ND	yes	ND	4.04528	0.8828	3.66487
LmjF.07.T0472	LmjF.07:210660:210982	-	unknown	no	ND	no	ND	6.89862	1.4708	6.23618
LmjF.07.T0473	LmjF.07:211062:212741	-	unknown	no	ND	no	ND	5.27759	0.4720	4.77081
LmjF.07.T0474	LmjF.07:214487:215273	+	unknown	no	ND	no	ND	4.66424	0.6072	4.21635
LmjF.07.T0475	LmjF.07:215639:216258	+	LmjF07.0475	yes	ND	yes	ND	12.289	1.1825	11.0868
LmjF.07.T0480	LmjF.07:216480:231184	+	LmjF07.0480	yes	ND	no	ND	18.7245	0.2874	16.9248	Truncated at 5'
LmjF.07.T0490	LmjF.07:231705:235627	+	LmjF07.0490	yes	ND	no	ND	24.819	0.6935	22.4223
LmjF.07.T0500	LmjF.07:236016:237134	+	LmjF07.0500	yes	236035	yes	ND	185.031	3.1975	167.015	Alternative SL site within ORF
LmjF.07.T0510	LmjF.07:238065:239239	+	LmjF07.0510	yes	238082	yes	239232	230.878	3.5605	208.523
LmjF.07.T0520	LmjF.07:239774:242797	+	LmjF07.0520	yes	239695	no	ND	18.8407	0.6493	17.0299
LmjF.07.T0530	LmjF.07:242798:247103	+	LmjF07.0530	yes	244827	no	ND	22.5868	0.6129	20.4049	Alternative SL site within ORF
LmjF.07.T0540	LmjF.07:247408:251095	+	LmjF07.0540	yes	ND	yes	ND	12.1274	0.4809	10.9628
LmjF.07.T0545	LmjF.07:251548:252302	+	unknown	yes	ND	no	ND	3.5333	0.5658	3.19275
LmjF.07.T0550	LmjF.07:252303:262915	+	LmjF07.0550	yes	ND	no	ND	13.4753	0.2992	12.1807
LmjF.07.T0560	LmjF.07:263484:265946	+	LmjF07.0560	yes	263499	no	ND	20.3392	0.7771	18.3771
LmjF.07.T0570	LmjF.07:266131:268197	+	LmjF07.0570	yes	ND	no	ND	15.216	0.6603	13.7501
LmjF.07.T0580	LmjF.07:268647:273407	+	LmjF07.0580	yes	268653	yes	ND	17.2959	0.5089	15.6286
LmjF.07.T0590	LmjF.07:273648:279733	+	LmjF07.0590	yes	ND	no	ND	21.7063	0.4966	19.6206
LmjF.07.T0600	LmjF.07:279734:282667	+	LmjF07.0600	yes	279690|279778	no	ND	24.436	0.7603	22.08
LmjF.07.T0610	LmjF.07:283006:284403	+	LmjF07.0610	yes	283041	no	ND	15.9506	0.7868	14.4049
LmjF.07.T0615	LmjF.07:284404:285747	+	LmjF07.0615	yes	ND	no	ND	14.6675	0.8910	13.2349
LmjF.07.T0620	LmjF.07:285748:288803	+	LmjF07.0620	yes	ND	no	ND	20.2853	0.6655	18.3368
LmjF.07.T0630	LmjF.07:288804:294491	+	LmjF07.0630	yes	ND	no	ND	34.6547	0.6682	31.3189
LmjF.07.T0640	LmjF.07:294989:296742	+	LmjF07.0640	yes	ND	yes	296728	31.0365	1.0357	28.0375
LmjF.07.T0650	LmjF.07:297272:306584	+	LmjF07.0650	yes	ND	no	ND	16.8324	0.3607	15.2094
LmjF.07.T0655	LmjF.07:306585:307465	+	unknown	yes	ND	no	ND	19.8659	1.3128	17.9028
LmjF.07.T0660	LmjF.07:307466:310006	+	LmjF07.0660	yes	ND	no	ND	20.808	0.7644	18.8072
LmjF.07.T0670	LmjF.07:310273:311592	+	LmjF07.0670	yes	ND	yes	ND	28.8066	1.1790	26.0317
LmjF.07.T0680	LmjF.07:311926:313076	+	LmjF07.0680	yes	311894	yes	ND	276.131	4.0275	249.414	Sequence identity with LmjF36.1250
LmjF.07.T0690	LmjF.07:313639:320840	+	LmjF07.0690	yes	ND	yes	ND	19.1912	0.4464	17.3453
LmjF.07.T0695	LmjF.07:321097:321959	+	unknown	no	ND	no	ND	4.48835	0.6285	4.05001
LmjF.07.T0700	LmjF.07:321960:325326	+	LmjF07.0700	yes	ND	no	ND	14.996	0.5616	13.5449
LmjF.07.T0710	LmjF.07:325700:327069	+	LmjF07.0710	yes	325692|325795	yes	ND	29.4121	1.0827	26.5484
LmjF.07.T0715	LmjF.07:327617:330420	+	LmjF07.0715	yes	ND	no	ND	12.7434	0.5599	11.5183
LmjF.07.T0720	LmjF.07:330767:335097	+	LmjF07.0720	yes	ND	yes	ND	12.2358	0.4489	11.0592
LmjF.07.T0730	LmjF.07:335393:339954	+	LmjF07.0730	no	ND	no	ND	14.0685	0.4772	12.7174
LmjF.07.T0740	LmjF.07:340286:353194	+	LmjF07.0740	yes	ND	no	ND	24.7726	0.3695	22.3941
LmjF.07.T0743	LmjF.07:353456:354798	+	LmjF07.0743	yes	ND	no	ND	30.8633	1.1292	27.8881
LmjF.07.T0744	LmjF.07:354799:355314	+	unknown	yes	ND	no	ND	2.92589	0.5852	2.65144
LmjF.07.T0745	LmjF.07:355315:357495	+	LmjF07.0745	yes	ND	yes	ND	13.7359	0.6792	12.4164
LmjF.07.T0750	LmjF.07:357913:360048	+	LmjF07.0750	yes	ND	no	ND	10.2503	0.5559	9.26224
LmjF.07.T0760	LmjF.07:360049:365134	+	LmjF07.0760	yes	360061	no	ND	14.8692	0.4367	13.4378
LmjF.07.T0765	LmjF.07:365135:366002	+	unknown	yes	ND	no	ND	26.3123	1.4896	23.7786
LmjF.07.T0770	LmjF.07:366433:370937	+	LmjF07.0770	yes	ND	yes	ND	53.0838	0.9611	47.9704
LmjF.07.T0775	LmjF.07:371568:372051	+	unknown	yes	ND	no	ND	12.9664	1.3668	11.7273
LmjF.07.T0780	LmjF.07:372052:374359	+	LmjF07.0780	yes	ND	no	ND	13.1356	0.6291	11.868
LmjF.07.T0790	LmjF.07:374626:376560	+	LmjF07.0790	yes	ND	no	ND	12.7235	0.6597	11.4922
LmjF.07.T0800	LmjF.07:376845:380454	+	LmjF07.0800	yes	ND	no	ND	12.6159	0.4983	11.3982
LmjF.07.T0802	LmjF.07:381911:383658	+	lmjF07.0802	yes	382265	no	ND	12.4282	0.6634	11.2279	Alternative SL site within ORF
LmjF.07.T0805	LmjF.07:383659:386796	+	LmjF07.0805	yes	ND	no	ND	25.042	0.7253	22.6326
LmjF.07.T0810	LmjF.07:386797:388318	+	LmjF07.0810	yes	ND	no	ND	40.6502	1.3528	36.728
LmjF.07.T0820	LmjF.07:388597:398220	+	LmjF07.0820	yes	ND	no	ND	11.0268	0.2957	9.964
LmjF.07.T0830	LmjF.07:398753:410994	+	LmjF07.0830	yes	ND	no	ND	19.2275	0.3450	17.3807
LmjF.07.T0840	LmjF.07:411439:425585	+	LmjF07.0840	no	ND	yes	ND	18.2191	0.3176	16.4701
LmjF.07.T0850	LmjF.07:426061:427280	+	LmjF07.0850	yes	426042	no	ND	25.0882	1.1033	22.6406
LmjF.07.T0860	LmjF.07:427795:442284	+	LmjF07.0860	yes	ND	no	ND	16.3238	0.2861	14.7569
LmjF.07.T0870	LmjF.07:442285:445821	+	LmjF07.0870	yes	442289	yes	445844|445819	38.0315	0.9159	34.3672
LmjF.07.T0880	LmjF.07:446200:453242	+	LmjF07.0880	yes	ND	yes	ND	19.3058	0.4436	17.4513
LmjF.07.T0885	LmjF.07:453550:455029	+	unknown	yes	ND	yes	455002	31.342	1.2275	28.3224
LmjF.07.T0890	LmjF.07:455339:462191	+	LmjF07.0890	yes	455344	no	ND	30.3552	0.5526	27.4337
LmjF.07.T0895	LmjF.07:462192:463333	+	unknown	yes	ND	no	ND	19.7127	1.0934	17.797
LmjF.07.T0900	LmjF.07:463435:467778	+	LmjF07.0900	yes	ND	yes	ND	65.7251	0.9941	59.4134
LmjF.07.T0910	LmjF.07:468356:476239	+	LmjF07.0910	yes	468125	no	ND	14.9097	0.3728	13.4776
LmjF.07.T0920	LmjF.07:476412:484725	+	LmjF07.0920	yes	476503	yes	ND	17.6771	0.3883	15.9794
LmjF.07.T0930	LmjF.07:485085:487607	+	LmjF07.0930	yes	ND	no	ND	44.7636	1.1366	40.4611
LmjF.07.T0940	LmjF.07:487859:496159	+	LmjF07.0940	yes	488035	yes	ND	18.8724	0.4284	17.0575
LmjF.07.T0950	LmjF.07:496574:506910	+	LmjF07.0950	yes	ND	yes	ND	20.7469	0.3839	18.7541
LmjF.07.T0960	LmjF.07:507423:511837	+	LmjF07.0960	yes	ND	no	ND	18.8352	0.5466	17.019
LmjF.07.T0970	LmjF.07:512391:515870	+	LmjF07.0970	yes	ND	yes	ND	16.1221	0.5610	14.5709
LmjF.07.T0980	LmjF.07:516192:517148	+	LmjF07.0980	yes	ND	no	ND	24.647	1.2728	22.2757
LmjF.07.T0990	LmjF.07:517597:521019	+	LmjF07.0990	yes	ND	yes	ND	188.193	1.8890	170.07
LmjF.07.T1000	LmjF.07:521460:524210	+	LmjF07.1000	yes	521464|521527|521545	no	ND	25.9883	0.7634	23.4769
LmjF.07.T1010	LmjF.07:524211:524955	+	LmjF07.1010	yes	ND	no	ND	29.5736	1.4994	26.6841	Truncated at 5'
LmjF.07.T1020	LmjF.07:525280:530299	+	LmjF07.1020	yes	ND	yes	530290|530212|530092	16.0363	0.4657	14.4962
LmjF.07.T1030	LmjF.07:530588:532362	+	LmjF07.1030	yes	530613	yes	532349	21.0238	0.9167	18.9583	Alternative SL site within ORF
LmjF.07.T1032	LmjF.07:532520:534125	+	unknown	yes	ND	no	ND	16.3139	0.8622	14.7429
LmjF.07.T1035	LmjF.07:534428:535789	+	LmjF07.1035	yes	ND	no	ND	12.8859	0.8516	11.6227
LmjF.07.T1040	LmjF.07:535790:537663	+	LmjF07.1040	yes	ND	yes	537698|537540	18.6636	0.8867	16.8638
LmjF.07.T1050	LmjF.07:538011:543461	+	LmjF07.1050	no	ND	yes	ND	32.5232	0.6507	29.4009
LmjF.07.T1055	LmjF.07:543779:545065	+	LmjF07.1055	yes	543618	no	ND	19.9959	1.0218	18.062
LmjF.07.T1060	LmjF.07:545066:546754	+	LmjF07.1060	yes	545175	no	ND	8.12006	0.5727	7.32235
LmjF.07.T1070	LmjF.07:547182:549355	+	LmjF07.1070	yes	ND	yes	549330	16.0727	0.7117	14.5319	Truncated at 5'
LmjF.07.T1080	LmjF.07:549703:553560	+	LmjF07.1080	yes	549830|549851	yes	ND	20.2432	0.5823	18.2915
LmjF.07.T1085	LmjF.07:553440:554016	+	unknown	yes	ND	no	ND	7.34013	0.9746	6.63247
LmjF.07.T1090	LmjF.07:554236:556801	+	LmjF07.1090	yes	555275	no	ND	22.0093	0.8016	19.8792	Alternative SL site within ORF
LmjF.07.T1100	LmjF.07:557067:558567	+	LmjF07.1100	yes	ND	no	ND	14.1445	0.7671	12.7701
LmjF.07.T1102	LmjF.07:558568:559512	+	unknown	yes	558507	no	ND	12.3104	0.8815	11.0808
LmjF.07.T1105	LmjF.07:559513:560745	+	LmjF07.1105	yes	559347|559454	yes	ND	105.328	2.5825	95.1756	Truncated at 5'
LmjF.07.T1110	LmjF.07:561257:563573	+	LmjF07.1110	yes	ND	no	ND	25.7685	0.8599	23.2841
LmjF.07.T1120	LmjF.07:563958:565480	+	LmjF07.1120	yes	564021	yes	ND	25.9889	1.0093	23.4595
LmjF.07.T1125	LmjF.07:565929:567276	+	unknown	yes	ND	no	ND	17.135	0.9860	15.4525
LmjF.07.T1130	LmjF.07:567441:569506	+	LmjF07.1130	yes	ND	yes	ND	23.9494	0.8907	21.6331
LmjF.07.T1140	LmjF.07:569828:572263	+	LmjF07.1140	yes	569867	yes	ND	51.3885	1.3053	46.4202
LmjF.07.T1150	LmjF.07:572507:581628	+	LmjF07.1150	yes	572658	no	ND	27.7415	0.4648	25.0747
LmjF.07.T1160	LmjF.07:582119:586823	+	LmjF07.1160	yes	582185	yes	586803|586693	274.581	2.0270	248.142
LmjF.07.T1165	LmjF.07:587015:588781	+	unknown	yes	ND	yes	ND	23.4099	0.9687	21.1642
LmjF.07.T1170	LmjF.07:588935:592685	+	LmjF07.1170	yes	ND	no	ND	15.2818	0.5163	13.8124
LmjF.07.T1175	LmjF.07:593001:594790	+	unknown	yes	ND	yes	594673	7.56931	0.5211	6.83049
LmjF.07.T1177	LmjF.07:595165:595729	+	unknown	no	ND	no	ND	1.61164	0.4470	1.45688

## Sheet: LmjF.08
Transcript_id	Genomic location	Strand	GeneDB_ID	SL	Alt_SL	PolyA	Alt_polyA	FPKM	FPKM_SD	Coverage	Remarks
LmjF.08.T0005	LmjF.08:1357:3878	+	unknown	no	ND	no	ND	3.25021	0.3044	2.93811
LmjF.08.T0010	LmjF.08:3949:8524	+	LmjF08.0010	yes	3938|3966	no	ND	27.3724	0.5820	24.7393
LmjF.08.T0020	LmjF.08:8525:10016	+	LmjF08.0020	yes	9157|8500|8561	no	ND	25.4657	1.0657	22.9893	Alternative SL site within ORF
LmjF.08.T0030	LmjF.08:10282:12335	+	LmjF08.0030	yes	ND	yes	ND	41.215	1.1201	37.2328
LmjF.08.T0040	LmjF.08:12710:14343	+	LmjF08.0040	yes	12678|12715	no	ND	31.013	1.0992	28.0187
LmjF.08.T0050	LmjF.08:14599:15371	+	LmjF08.0050	yes	14607	yes	ND	54.8644	1.9901	49.4886
LmjF.08.T0055	LmjF.08:15775:16117	+	unknown	yes	ND	no	ND	9.28707	1.4001	8.35418
LmjF.08.T0060	LmjF.08:16418:17164	+	LmjF08.0060	yes	ND	no	ND	14.224	1.1175	12.8532
LmjF.08.T0070	LmjF.08:17465:19813	+	LmjF08.0070	yes	17475	yes	ND	16.3975	0.6387	14.8122
LmjF.08.T0080	LmjF.08:20266:23574	+	LmjF08.0080	yes	ND	no	ND	20.928	0.6458	18.9172
LmjF.08.T0090	LmjF.08:23955:28028	+	LmjF08.0090	yes	ND	yes	ND	24.0261	0.6424	21.7157
LmjF.08.T0095	LmjF.08:28407:29221	+	unknown	yes	28659	no	ND	25.4187	1.5556	22.9368
LmjF.08.T0100	LmjF.08:29222:31375	+	LmjF08.0100	yes	ND	yes	ND	31.1013	0.9644	28.1118
LmjF.08.T0110	LmjF.08:31848:35677	+	LmjF08.0110	yes	ND	no	ND	17.7793	0.5691	16.0708
LmjF.08.T0120	LmjF.08:36027:37362	+	LmjF08.0120	yes	ND	no	ND	15.5966	0.9371	14.0903
LmjF.08.T0130	LmjF.08:37666:44158	+	LmjF08.0130	yes	37669	yes	ND	25.9489	0.5564	23.4581
LmjF.08.T0135	LmjF.08:44568:47292	+	LmjF08.0135	yes	ND	no	ND	15.86	0.6721	14.3299
LmjF.08.T0140	LmjF.08:47293:51254	+	LmjF08.0140	yes	47227	no	ND	11.4705	0.4641	10.3664
LmjF.08.T0150	LmjF.08:51593:54161	+	LmjF08.0150	yes	ND	no	ND	19.9217	0.7323	18.0034
LmjF.08.T0160	LmjF.08:54582:55889	+	LmjF08.0160	yes	ND	yes	ND	15.7607	0.9085	14.2451
LmjF.08.T0170	LmjF.08:56174:68590	+	LmjF08.0170	yes	ND	yes	ND	33.0003	0.4563	29.8311
LmjF.08.T0180	LmjF.08:69160:71426	+	LmjF08.0180	yes	ND	no	ND	24.2972	0.8334	21.9374
LmjF.08.T0190	LmjF.08:71427:75492	+	LmjF08.0190	yes	ND	no	ND	17.7009	0.5871	16.002
LmjF.08.T0200	LmjF.08:75554:79269	+	LmjF08.0200	yes	75568	yes	ND	30.5295	0.7777	27.5852
LmjF.08.T0210	LmjF.08:79678:81607	+	LmjF08.0210	yes	ND	no	ND	4.82908	0.4038	4.36678
LmjF.08.T0220	LmjF.08:82020:85768	+	LmjF08.0220	no	ND	yes	ND	11.1469	0.4484	10.0748
LmjF.08.T0230	LmjF.08:86090:88713	+	LmjF08.0230	yes	86095	no	ND	17.7666	0.6869	16.045
LmjF.08.T0240	LmjF.08:89105:90504	+	LmjF08.0240	yes	ND	yes	ND	16.521	0.8756	14.9074
LmjF.08.T0250	LmjF.08:90962:91726	+	LmjF08.0250	yes	ND	yes	ND	15.2767	1.1893	13.7879	Truncated at 5'
LmjF.08.T0260	LmjF.08:92211:94706	+	LmjF08.0260	yes	ND	yes	ND	9.52857	0.5153	8.60894
LmjF.08.T0270	LmjF.08:95107:100151	+	LmjF08.0270	yes	ND	no	ND	10.0242	0.3775	9.05332
LmjF.08.T0280	LmjF.08:100152:102047	+	LmjF08.0280	yes	ND	no	ND	15.877	0.7526	14.3519
LmjF.08.T0290	LmjF.08:102441:104481	+	LmjF08.0290	yes	102451	yes	103797	42.3113	1.1365	38.2309
LmjF.08.T0300	LmjF.08:105141:106898	+	LmjF08.0300	yes	ND	no	ND	15.2535	0.7533	13.7908
LmjF.08.T0310	LmjF.08:107328:108647	+	LmjF08.0310	yes	ND	no	ND	10.2828	0.7644	9.2986	Truncated at 5'
LmjF.08.T0320	LmjF.08:108915:110308	+	LmjF08.0320	yes	ND	no	ND	16.478	0.8910	14.8776
LmjF.08.T0330	LmjF.08:110509:111151	+	LmjF08.0330	yes	ND	no	ND	11.9237	1.1267	10.764
LmjF.08.T0340	LmjF.08:111415:126871	+	LmjF08.0340	yes	ND	no	ND	12.8458	0.2521	11.6104
LmjF.08.T0350	LmjF.08:127122:134989	+	LmjF08.0350	yes	ND	yes	ND	9.81118	0.3004	8.86931
LmjF.08.T0360	LmjF.08:135127:137563	+	LmjF08.0360	yes	ND	yes	ND	13.6776	0.6329	12.3626	Truncated at 5'
LmjF.08.T0370	LmjF.08:138228:139901	+	LmjF08.0370	yes	ND	yes	ND	30.9914	1.1047	28.0171
LmjF.08.T0380	LmjF.08:140354:146549	+	LmjF08.0380	yes	ND	no	ND	15.417	0.4201	13.933
LmjF.08.T0390	LmjF.08:146927:153874	+	LmjF08.0390	yes	ND	no	ND	11.8317	0.3399	10.6919
LmjF.08.T0400	LmjF.08:153875:159121	+	LmjF08.0400	yes	ND	no	ND	16.0064	0.4590	14.4659
LmjF.08.T0410	LmjF.08:159122:165426	+	LmjF08.0410	yes	ND	no	ND	27.8529	0.5701	25.1699
LmjF.08.T0420	LmjF.08:165794:172836	+	LmjF08.0420	yes	ND	no	ND	18.1603	0.4209	16.4134
LmjF.08.T0430	LmjF.08:173051:177025	+	LmjF08.0430	yes	ND	no	ND	19.0871	0.5755	17.2458
LmjF.08.T0440-0450	LmjF.08:177441:186599	+	LmjF08.0440|LmjF08.0450	yes	ND	yes	ND	16.6094	0.3606	15.0101	Bicistronic
LmjF.08.T0460	LmjF.08:187190:190528	+	LmjF08.0460	yes	187438	no	ND	50.1225	1.0572	45.303
LmjF.08.T0470	LmjF.08:190954:193627	+	LmjF08.0470	yes	190978	no	ND	27.4585	0.8197	24.8055
LmjF.08.T0480	LmjF.08:194075:195511	+	LmjF08.0480	yes	194118	no	ND	13.4613	0.8002	12.1608
LmjF.08.T0490	LmjF.08:195872:197910	+	LmjF08.0490	yes	195793	no	ND	7.10245	0.4901	6.42091
LmjF.08.T0500	LmjF.08:198182:199652	+	LmjF08.0500	yes	ND	no	ND	4.40817	0.4647	3.97806
LmjF.08.T0510	LmjF.08:199971:203530	+	LmjF08.0510	yes	199993	no	ND	24.2177	0.6579	21.8847
LmjF.08.T0520	LmjF.08:203957:211751	+	LmjF08.0520	no	ND	no	ND	15.1216	0.3736	13.6689
LmjF.08.T0530	LmjF.08:211836:218371	+	LmjF08.0530	no	ND	no	ND	10.3997	0.3392	9.39965
LmjF.08.T0540	LmjF.08:218653:220792	+	LmjF08.0540	yes	ND	no	ND	15.9971	0.7205	14.4493
LmjF.08.T0550	LmjF.08:221312:224070	+	LmjF08.0550	yes	221351	no	ND	30.9849	0.8258	27.9992
LmjF.08.T0560	LmjF.08:224298:225693	+	LmjF08.0560	yes	ND	no	ND	19.7338	0.9794	17.7976
LmjF.08.T0570	LmjF.08:226086:228493	+	LmjF08.0570	yes	ND	yes	ND	16.2762	0.7243	14.7079
LmjF.08.T0580	LmjF.08:229075:231737	+	LmjF08.0580	yes	ND	yes	ND	19.4769	0.7553	17.5981
LmjF.08.T0590	LmjF.08:232078:238445	+	LmjF08.0590	yes	232102	yes	238344	15.3109	0.4258	13.8362
LmjF.08.T0600	LmjF.08:238762:240816	+	LmjF08.0600	yes	238784|238798	no	ND	42.6415	1.2330	38.5012
LmjF.08.T0605	LmjF.08:240896:241782	+	unknown	no	ND	no	ND	22.1189	1.3486	19.9995
LmjF.08.T0615	LmjF.08:241783:245320	+	unknown	yes	241613	no	ND	29.525	0.7613	26.6841
LmjF.08.T0620	LmjF.08:245321:256551	+	LmjF08.0620	yes	245332	no	ND	15.8905	0.3058	14.363
LmjF.08.T0630	LmjF.08:256934:265871	+	LmjF08.0630	yes	ND	no	ND	24.331	0.4340	21.991
LmjF.08.T0640	LmjF.08:266353:269639	+	LmjF08.0640	yes	266355|266428|266438	yes	269645|269633	452.919	3.1820	409.108
LmjF.08.T0645	LmjF.08:270015:272000	+	unknown	yes	270035	yes	ND	19.5762	0.8279	17.6881
LmjF.08.T0650	LmjF.08:272403:274328	+	LmjF08.0650	yes	272770	no	ND	23.1349	0.9019	20.9095
LmjF.08.T0655	LmjF.08:274329:275161	+	unknown	yes	ND	no	ND	22.1838	1.4002	20.0364
LmjF.08.T0660	LmjF.08:275515:285007	+	LmjF08.0660	yes	ND	no	ND	12.8722	0.3087	11.6345
LmjF.08.T0670	LmjF.08:286465:289723	+	LmjF08.0670	yes	286513	yes	289689|289677	31.6561	0.8049	28.5967
LmjF.08.T0675	LmjF.08:289936:291558	+	unknown	yes	289959|289948	yes	291397	11.0163	0.7479	9.95284
LmjF.08.T0680	LmjF.08:292344:295606	+	LmjF08.0680	yes	292392	yes	295572|295560	38.4759	0.9109	34.7603
LmjF.08.T0685	LmjF.08:295819:297481	+	unknown	yes	295831|295842	yes	297320	10.3625	0.7150	9.35987
LmjF.08.T0690	LmjF.08:298231:301494	+	LmjF08.0690	yes	298279	yes	301460|301448	32.8287	0.8238	29.6646
LmjF.08.T0695	LmjF.08:301707:303336	+	unknown	yes	301719|301730	yes	303175	9.3106	0.6864	8.41092
LmjF.08.T0700	LmjF.08:304115:307363	+	LmjF08.0700	yes	304163	yes	307329|307317	30.1159	0.7888	27.2111
LmjF.08.T0705	LmjF.08:307576:309190	+	unknown	yes	307599|307588	yes	309033	10.1397	0.7188	9.15189
LmjF.08.T0710	LmjF.08:309981:313242	+	LmjF08.0710	yes	310029	yes	313208|313196	36.7734	0.8689	33.2233
LmjF.08.T0715	LmjF.08:313455:315094	+	unknown	yes	313467|313478	yes	314933	9.56744	0.6941	8.64173
LmjF.08.T0720	LmjF.08:315863:319111	+	LmjF08.0720	yes	315911	yes	319077|319065	32.4244	0.9835	29.2971
LmjF.08.T0725	LmjF.08:319324:321105	+	unknown	yes	319336|319347	yes	ND	9.19965	0.6692	8.31422
LmjF.08.T0730	LmjF.08:321729:324993	+	LmjF08.0730	yes	321777	yes	324959|324947	26.6689	0.7299	24.0908
LmjF.08.T0735	LmjF.08:325206:326824	+	unknown	yes	325218|325229	yes	326664	10.1444	0.7191	9.16747
LmjF.08.T0740	LmjF.08:327616:330864	+	LmjF08.0740	no	ND	yes	330830|330818	29.9493	0.8274	27.0709
LmjF.08.T0745	LmjF.08:331077:332710	+	unknown	yes	331089|331100	yes	332552	9.72936	0.7003	8.77897
LmjF.08.T0750	LmjF.08:333482:336740	+	LmjF08.0750	yes	333530	yes	336706|336694	35.9908	0.8928	32.5329
LmjF.08.T0755	LmjF.08:336953:338596	+	unknown	yes	336965|336976	yes	338438	9.50533	0.6914	8.57999
LmjF.08.T0760	LmjF.08:339358:342601	+	LmjF08.0760	yes	339406	yes	342567|342555	26.2327	0.7372	23.7022
LmjF.08.T0765	LmjF.08:342814:344436	+	unknown	yes	342826|342837	yes	344276	12.3842	0.7928	11.1887
LmjF.08.T0770	LmjF.08:345226:348472	+	LmjF08.0770	yes	345274	yes	348438|348426	35.2738	0.8590	31.8747
LmjF.08.T0775	LmjF.08:348685:352399	+	unknown	yes	348697|348708	yes	ND	14.8478	0.5358	13.4237
LmjF.08.T0780	LmjF.08:352924:356015	+	LmjF08.0780	yes	ND	no	ND	12.6278	0.5151	11.4125
LmjF.08.T0790	LmjF.08:356016:358552	+	LmjF08.0790	yes	ND	no	ND	16.264	0.6623	14.7019
LmjF.08.T0795	LmjF.08:358820:361032	+	LmjF08.0795	yes	ND	no	ND	10.6199	0.5965	9.5955
LmjF.08.T0800	LmjF.08:361450:363820	+	LmjF08.0800	yes	ND	yes	ND	13.1273	0.5895	11.8623
LmjF.08.T0805	LmjF.08:364199:366266	+	LmjF08.0805	yes	ND	no	ND	3.83209	0.3974	3.45953
LmjF.08.T0810	LmjF.08:366267:368640	+	LmjF08.0810	yes	ND	yes	ND	17.3571	0.5346	15.6846
LmjF.08.T0820	LmjF.08:371084:373456	+	LmjF08.0820	yes	ND	yes	ND	17.348	0.6906	15.6775
LmjF.08.T0825	LmjF.08:373835:375903	+	unknown	yes	ND	no	ND	4.03678	0.4078	3.64513
LmjF.08.T0830	LmjF.08:375904:378273	+	LmjF08.0830	yes	ND	yes	ND	12.8186	0.5971	11.5897
LmjF.08.T0835	LmjF.08:378652:380336	+	unknown	yes	ND	no	ND	4.15491	0.4480	3.75728
LmjF.08.T0840	LmjF.08:380719:383089	+	LmjF08.0840	yes	ND	yes	ND	13.392	0.6138	12.1048
LmjF.08.T0845	LmjF.08:383468:385644	+	unknown	yes	ND	no	ND	4.60989	0.4244	4.16451
LmjF.08.T0850	LmjF.08:385645:387907	+	LmjF08.0850	yes	ND	yes	ND	19.6309	0.7618	17.7458
LmjF.08.T0855	LmjF.08:388286:389859	+	unknown	yes	ND	yes	ND	4.5643	0.4838	4.12744
LmjF.08.T0860	LmjF.08:390391:393287	+	LmjF08.0860	yes	390167|390416	yes	393291	149.973	1.8230	135.533
LmjF.08.T0870	LmjF.08:394071:396953	-	LmjF08.0870	yes	396956	yes	ND	25.4236	0.7873	22.9762
LmjF.08.T0880	LmjF.08:397455:399807	-	LmjF08.0880	yes	399922	no	ND	10.5145	0.5628	9.50482
LmjF.08.T0890	LmjF.08:400165:402716	-	LmjF08.0890	yes	402719	yes	ND	20.4909	0.7327	18.5188
LmjF.08.T0900	LmjF.08:402717:409599	-	LmjF08.0900	yes	ND	no	ND	9.82448	0.2979	8.87882
LmjF.08.T0910	LmjF.08:410073:416655	-	LmjF08.0910	yes	ND	no	ND	11.8121	0.3509	10.6769
LmjF.08.T0920	LmjF.08:417133:418349	-	LmjF08.0920	yes	ND	no	ND	14.6608	0.9563	13.2373
LmjF.08.T0925	LmjF.08:418350:420320	-	unknown	yes	ND	no	ND	19.7555	0.8782	17.8579
LmjF.08.T0930	LmjF.08:420321:426349	-	LmjF08.0930	yes	ND	no	ND	13.63	0.4022	12.3206
LmjF.08.T0940	LmjF.08:426979:428046	-	LmjF08.0940	yes	ND	yes	ND	8.89771	0.7658	8.02589
LmjF.08.T0950	LmjF.08:428425:429604	-	LmjF08.0950	no	ND	no	ND	12.5892	0.8411	11.3803
LmjF.08.T0960	LmjF.08:429605:432513	-	LmjF08.0960	yes	432510|432701	yes	ND	34.4915	0.9166	31.1689
LmjF.08.T0970	LmjF.08:433047:437457	-	LmjF08.0970	yes	ND	no	ND	13.1617	0.4512	11.8966
LmjF.08.T0980	LmjF.08:437840:445977	-	LmjF08.0980	yes	ND	no	ND	7.99477	0.2790	7.22572
LmjF.08.T0990	LmjF.08:446072:448085	-	LmjF08.0990	yes	448070	no	ND	6.59363	0.4639	5.9582
LmjF.08.T1000	LmjF.08:448436:456584	-	LmjF08.1000	yes	ND	no	ND	14.3235	0.3406	12.9443
LmjF.08.T1005	LmjF.08:456875:457272	-	unknown	yes	ND	yes	457075	46.9244	2.9328	42.4057
LmjF.08.T1010	LmjF.08:457273:460102	-	LmjF08.1010	yes	ND	no	ND	59.6951	1.1421	53.9395
LmjF.08.T1020	LmjF.08:460570:462870	-	LmjF08.1020	yes	ND	no	ND	43.3883	1.1534	39.1835
LmjF.08.T1030	LmjF.08:463274:465640	-	LmjF08.1030	yes	ND	no	ND	42.3176	1.1521	38.2287
LmjF.08.T1040	LmjF.08:466084:468417	-	LmjF08.1040	yes	468365	no	ND	43.5477	1.1468	39.3312
LmjF.08.T1050	LmjF.08:468883:471180	-	LmjF08.1050	yes	ND	no	ND	39.4109	1.1003	35.5902
LmjF.08.T1060	LmjF.08:471580:473894	-	LmjF08.1060	yes	ND	no	ND	40.8762	1.1403	36.9461
LmjF.08.T1070	LmjF.08:474417:476727	-	LmjF08.1070	yes	476672	no	ND	43.714	1.1512	39.4881
LmjF.08.T1080	LmjF.08:477196:479497	-	LmjF08.1080	yes	479805	yes	477212	42.6767	1.1680	38.5444
LmjF.08.T1090	LmjF.08:479747:482049	-	LmjF08.1090	yes	482041	yes	ND	13.7376	0.6193	12.4049
LmjF.08.T1091	LmjF.08:482346:483572	-	unknown	no	ND	no	ND	7.99085	0.6377	7.22352
LmjF.08.T1092	LmjF.08:483676:485560	-	unknown	no	ND	no	ND	4.46695	0.3859	4.03848
LmjF.08.T1093	LmjF.08:485619:486010	-	unknown	no	ND	no	ND	1.72489	0.5455	1.55926
LmjF.08.T1094	LmjF.08:486738:487103	-	unknown	no	ND	no	ND	2.43378	0.7026	2.20008
LmjF.08.T1095	LmjF.08:491728:492727	+	unknown	no	ND	no	ND	2.51096	0.4185	2.26984
LmjF.08.T1096	LmjF.08:492728:493518	+	unknown	yes	ND	no	ND	8.57126	0.7168	7.72903
LmjF.08.T1101	LmjF.08:493519:494801	+	LmjF08.1101	yes	493542	no	ND	31.1652	1.1796	28.1514
LmjF.08.T1098	LmjF.08:494802:495630	+	unknown	yes	ND	no	ND	30.7313	1.5601	27.7848
LmjF.08.T1100	LmjF.08:496184:497811	+	LmjF08.1100	yes	496187	yes	ND	134.29	2.3665	121.302
LmjF.08.T1110	LmjF.08:498205:501032	+	LmjF08.1110	yes	ND	yes	ND	72.5307	1.2025	65.5421
LmjF.08.T1120	LmjF.08:501284:505212	+	LmjF08.1120	yes	ND	yes	ND	20.3507	0.6073	18.3862
LmjF.08.T1130	LmjF.08:505458:507234	+	LmjF08.1130	yes	504999	no	ND	35.7516	1.1102	32.3027
LmjF.08.T1135	LmjF.08:507235:507818	+	unknown	yes	ND	no	ND	16.5298	1.1688	14.9322
LmjF.08.T1140	LmjF.08:508150:511810	+	LmjF08.1140	yes	ND	no	ND	11.1293	0.4477	10.0599
LmjF.08.T1150	LmjF.08:512092:516946	+	LmjF08.1150	yes	ND	no	ND	13.8186	0.4304	12.4893
LmjF.08.T1160	LmjF.08:516947:518998	+	LmjF08.1160	yes	ND	no	ND	17.4618	0.7535	15.7732
LmjF.08.T1170	LmjF.08:519157:521998	+	LmjF08.1170	yes	ND	no	ND	14.792	0.6212	13.3665
LmjF.08.T1180	LmjF.08:522197:523775	+	LmjF08.1180	yes	ND	no	ND	12.7299	0.6795	11.4934
LmjF.08.T1190	LmjF.08:523977:528630	+	LmjF08.1190	yes	ND	no	ND	24.2441	0.5825	21.9128
LmjF.08.T1200	LmjF.08:529066:531089	+	LmjF08.1200	yes	529075	no	ND	12.4893	0.6564	11.2804
LmjF.08.T1205	LmjF.08:531090:532051	+	unknown	yes	531110	no	ND	19.5934	1.2782	17.6644
LmjF.08.T1210	LmjF.08:532308:534125	+	LmjF08.1210	yes	ND	yes	ND	11.3146	0.6667	10.2188
LmjF.08.T1215	LmjF.08:534841:537542	+	LmjF08.1215	yes	ND	no	ND	17.9618	0.7105	16.2225
LmjF.08.T1218	LmjF.08:537995:540678	+	LmjF08.1218	yes	ND	no	ND	7.89165	0.4634	7.12894
LmjF.08.T1222	LmjF.08:540956:542327	+	LmjF08.1222	yes	540970	yes	ND	54.7997	1.7641	49.4633
LmjF.08.T1223	LmjF.08:542676:544160	+	unknown	yes	ND	no	ND	9.42487	0.7522	8.50065
LmjF.08.T1225	LmjF.08:544408:546856	+	LmjF08.1225	yes	544412	yes	ND	47.2526	1.2418	42.6517
LmjF.08.T1228	LmjF.08:547421:552135	+	LmjF08.1228	yes	ND	yes	ND	15.0273	0.4790	13.5807
LmjF.08.T1230	LmjF.08:552424:554601	+	LmjF08.1230	yes	ND	yes	ND	161.384	2.2560	145.771
LmjF.08.T1235	LmjF.08:554949:557059	+	unknown	no	ND	no	ND	12.9759	0.6272	11.7265
LmjF.08.T1237	LmjF.08:557060:557645	+	unknown	yes	ND	no	ND	5.2549	0.8758	4.73405
LmjF.08.T1240	LmjF.08:557646:560347	+	LmjF08.1240	yes	ND	yes	ND	17.9899	0.7111	16.255
LmjF.08.T1250	LmjF.08:560800:563764	+	LmjF08.1250	no	ND	no	ND	7.71121	0.4373	6.97143
LmjF.08.T1260	LmjF.08:563765:564959	+	LmjF08.1260	yes	ND	no	ND	59.7744	1.9303	53.9548
LmjF.08.T1265	LmjF.08:565296:567090	+	LmjF08.1265	no	ND	no	ND	6.2405	0.5538	5.64125
LmjF.08.T1270	LmjF.08:567217:569665	+	LmjF08.1270	yes	ND	yes	ND	49.1494	1.2636	44.3865
LmjF.08.T1280	LmjF.08:570230:574946	+	LmjF08.1280	yes	ND	no	ND	15.5259	0.4861	14.0358

## Sheet: LmjF.09
Transcript_id	Genomic location	Strand	GeneDB_ID	SL	Alt_SL	PolyA	Alt_polyA	FPKM	FPKM_SD	Coverage	Remarks
LmjF.09.T.0003	LmjF.09:2231:3464	+	LmjF09.0003	no	ND	no	ND	6.839	0.5641	6.17776
LmjF.09.T.0005	LmjF.09:3465:4994	+	LmjF09.0005	yes	3485	no	ND	21.7934	0.8935	19.6416
LmjF.09.T.0010	LmjF.09:5224:5824	+	LmjF09.0010	yes	5227	yes	5816	142.018	4.0150	128.077	Truncated at 5'
LmjF.09.T.0015	LmjF.09:6176:6839	+	unknown	yes	ND	no	ND	13.1089	1.1200	11.8355
LmjF.09.T.0020	LmjF.09:6840:9070	+	LmjF09.0020	yes	ND	no	ND	9.49644	0.5150	8.5861
LmjF.09.T.0030	LmjF.09:9172:10737	+	LmjF09.0030	yes	9154	no	ND	26.3703	1.0416	23.8209
LmjF.09.T.0040	LmjF.09:10738:11779	+	LmjF09.0040	yes	ND	yes	ND	29.8248	1.3846	26.9519
LmjF.09.T.0045	LmjF.09:12119:13329	+	unknown	yes	12113	no	ND	24.934	1.1428	22.5397
LmjF.09.T.0050	LmjF.09:13330:14647	+	LmjF09.0050	yes	ND	no	ND	13.2741	0.7849	11.9917
LmjF.09.T.0060	LmjF.09:14648:16352	+	LmjF09.0060	yes	14639|14659|14754	yes	16051	385.371	3.6565	347.988
LmjF.09.T.0070	LmjF.09:16819:21280	+	LmjF09.0070	yes	16719	no	ND	18.3689	0.5015	16.6032
LmjF.09.T.0080	LmjF.09:21684:27896	+	LmjF09.0080	yes	ND	no	ND	12.7311	0.3835	11.5046
LmjF.09.T.0085	LmjF.09:27897:31082	+	unknown	yes	ND	no	ND	16.6411	0.6353	15.0435
LmjF.09.T.0087	LmjF.09:31083:33329	+	unknown	yes	ND	no	ND	20.2335	0.6994	18.2879
LmjF.09.T.0090	LmjF.09:33692:40095	+	LmjF09.0090	yes	ND	yes	ND	40.3877	0.6921	36.4977
LmjF.09.T.0095	LmjF.09:40257:46924	+	unknown	yes	ND	yes	46920	52.3986	0.7620	47.3687
LmjF.09.T.0100	LmjF.09:47377:51244	+	LmjF09.0100	yes	ND	no	ND	23.5805	0.6167	21.3105
LmjF.09.T.0105	LmjF.09:51245:52819	+	LmjF09.0105	yes	ND	yes	52794	16.9764	0.8499	15.335
LmjF.09.T.0110	LmjF.09:53236:56094	+	LmjF09.0110	yes	ND	no	ND	10.5603	0.4950	9.54302
LmjF.09.T.0120	LmjF.09:56407:61207	+	LmjF09.0120	yes	ND	yes	ND	13.7351	0.4284	12.4083
LmjF.09.T.0140	LmjF.09:61741:63932	+	LmjF09.0140	yes	ND	no	ND	20.8169	0.7995	18.8085
LmjF.09.T.0150	LmjF.09:64401:65521	+	LmjF09.0150	yes	64423|64471	yes	65509|65468	33.1596	1.5844	29.9786
LmjF.09.T.0152	LmjF.09:65906:67172	+	LmjF09.0152	yes	65928|65976	yes	ND	28.2676	1.5308	25.5532
LmjF.09.T.0154	LmjF.09:67463:68540	+	LmjF09.0154	yes	67485|67533	yes	68528|68487	29.6355	1.5144	26.7737
LmjF.09.T.0156	LmjF.09:68923:70189	+	LmjF09.0156	yes	68945|68993	yes	ND	18.482	1.0910	16.692
LmjF.09.T.0158	LmjF.09:70480:71600	+	LmjF09.0158	yes	70502|70550	yes	71588|71547	30.697	1.5234	27.7314
LmjF.09.T.0160	LmjF.09:71983:73247	+	LmjF09.0160	yes	72005|72053	yes	ND	18.6534	1.1658	16.8521
LmjF.09.T.0162	LmjF.09:73539:74659	+	LmjF09.0162	yes	73561|73609	yes	74647|74606	32.1803	1.5971	29.0781
LmjF.09.T.0164	LmjF.09:75044:76310	+	LmjF09.0164	yes	75066|75114	yes	ND	19.7976	1.2779	17.8931
LmjF.09.T.0166	LmjF.09:76601:77721	+	LmjF09.0166	yes	76623|76671	yes	77709|77668	28.5295	1.4005	25.7718
LmjF.09.T.0168	LmjF.09:78106:79370	+	unknown	yes	78128|78176	yes	ND	23.1356	1.2774	20.9071
LmjF.09.T.0170	LmjF.09:79663:80740	+	LmjF09.0170	yes	79685|79733	yes	80728|80687	30.5848	1.5389	27.6048
LmjF.09.T.0172	LmjF.09:81123:82389	+	LmjF09.0172	yes	81145|81193	yes	ND	22.3626	1.2600	20.1866
LmjF.09.T.0174	LmjF.09:82680:83800	+	LmjF09.0174	yes	82702|82750	yes	83788|83747	33.209	1.6223	29.987
LmjF.09.T.0180	LmjF.09:84185:85107	+	LmjF09.0180	yes	84207|84255	yes	ND	21.7221	1.4021	19.6186
LmjF.09.T.0190	LmjF.09:85529:86549	+	LmjF09.0190	yes	85502	no	ND	18.1515	1.0715	16.3909
LmjF.09.T.0200	LmjF.09:86550:88321	+	LmjF09.0200	yes	ND	no	ND	14.8344	0.7492	13.4026
LmjF.09.T.0210	LmjF.09:88599:90791	+	LmjF09.0210	yes	ND	yes	ND	41.511	1.1327	37.4905
LmjF.09.T.0220	LmjF.09:91493:95018	+	LmjF09.0220	yes	ND	yes	ND	21.3431	0.6280	19.2825
LmjF.09.T.0225	LmjF.09:94989:95571	+	unknown	yes	ND	no	ND	10.9292	1.1056	9.874
LmjF.09.T.0230	LmjF.09:95572:97463	+	LmjF09.0230	yes	ND	no	ND	31.7857	0.9731	28.726
LmjF.09.T.0240	LmjF.09:97833:102047	+	LmjF09.0240	yes	98893	no	ND	14.7008	0.4887	13.284	Alternative SL site within ORF
LmjF.09.T.0250	LmjF.09:102301:105724	+	LmjF09.0250	yes	102315	no	ND	12.0336	0.4749	10.8757
LmjF.09.T.0260	LmjF.09:105725:106840	+	LmjF09.0260	yes	ND	no	ND	12.6079	0.8138	11.3841
LmjF.09.T.0270	LmjF.09:107056:111316	+	LmjF09.0270	yes	ND	no	ND	23.1426	0.6484	20.9191
LmjF.09.T.0280	LmjF.09:111528:114347	+	LmjF09.0280	yes	ND	no	ND	11.5147	0.5521	10.4046
LmjF.09.T.0290	LmjF.09:114612:119199	+	LmjF09.0290	yes	ND	no	ND	9.68669	0.3850	8.75419
LmjF.09.T.0300	LmjF.09:119556:121094	+	LmjF09.0300	yes	ND	no	ND	7.5464	0.5578	6.82348
LmjF.09.T.0310	LmjF.09:121095:124671	+	LmjF09.0310	yes	ND	no	ND	17.4713	0.5751	15.7946
LmjF.09.T.0320	LmjF.09:124933:129722	+	LmjF09.0320	yes	ND	no	ND	14.9522	0.4880	13.5133
LmjF.09.T.0330	LmjF.09:129723:134920	+	LmjF09.0330	yes	ND	no	ND	24.0704	0.6001	21.7595
LmjF.09.T.0340	LmjF.09:135213:139847	+	LmjF09.0340	yes	135217	no	ND	20.7306	0.5611	18.7258
LmjF.09.T.0345	LmjF.09:139848:140899	+	LmjF09.0345	yes	ND	no	ND	9.94223	0.8256	8.97799
LmjF.09.T.0350	LmjF.09:141114:144765	+	LmjF09.0350	yes	ND	no	ND	13.9562	0.5137	12.6124
LmjF.09.T.0360	LmjF.09:144766:148768	+	LmjF09.0360	yes	ND	no	ND	16.851	0.5508	15.2234
LmjF.09.T.0365	LmjF.09:148860:150089	+	LmjF09.0365	no	ND	yes	ND	13.0646	0.8118	11.8058
LmjF.09.T.0367	LmjF.09:150359:151471	+	LmjF09.0367	yes	ND	yes	151461	17.8278	0.9529	16.1159
LmjF.09.T.0370	LmjF.09:151927:153611	+	LmjF09.0370	yes	ND	no	ND	6.92085	0.5061	6.25731
LmjF.09.T.0380	LmjF.09:153612:155737	+	LmjF09.0380	yes	ND	no	ND	7.87925	0.4868	7.11805
LmjF.09.T.0385	LmjF.09:155738:156387	+	unknown	yes	ND	yes	ND	15.3861	1.1906	13.9035
LmjF.09.T.0390	LmjF.09:156663:163209	+	LmjF09.0390	yes	156669	no	ND	14.378	0.3972	12.9948
LmjF.09.T.0400	LmjF.09:163575:166381	+	LmjF09.0400	yes	ND	yes	ND	42.8225	1.0739	38.7064
LmjF.09.T.0405	LmjF.09:167393:167782	+	unknown	yes	ND	yes	167769	22.7662	2.0445	20.5214
LmjF.09.T.0410	LmjF.09:168130:170572	+	LmjF09.0410	yes	168133	yes	ND	24.7878	0.8568	22.4088
LmjF.09.T.0415	LmjF.09:170947:171422	+	unknown	yes	ND	no	ND	6.25863	1.0733	5.62693
LmjF.09.T.0420	LmjF.09:171423:175847	+	LmjF09.0420	yes	ND	yes	ND	15.8288	0.5221	14.3093
LmjF.09.T.0430	LmjF.09:176224:178963	+	LmjF09.0430	yes	176283	yes	ND	25.897	0.7866	23.4083
LmjF.09.T.0440	LmjF.09:179398:181747	+	LmjF09.0440	yes	ND	yes	ND	12.3397	0.6021	11.1441
LmjF.09.T.0450	LmjF.09:182072:185806	+	LmjF09.0450	no	ND	yes	ND	10.759	0.4300	9.7247
LmjF.09.T.0460	LmjF.09:186152:195960	+	LmjF09.0460	yes	186155	yes	ND	13.5716	0.3196	12.266
LmjF.09.T.0470	LmjF.09:196234:199056	+	LmjF09.0470	yes	196308|196310	no	ND	25.5443	0.7530	23.0815
LmjF.09.T.0475	LmjF.09:199057:199920	+	unknown	yes	ND	yes	ND	46.9185	2.0496	42.392
LmjF.09.T.0477	LmjF.09:200015:200297	+	unknown	no	ND	no	ND	8.88978	1.7109	8.03614
LmjF.09.T.0480	LmjF.09:200445:204234	+	LmjF09.0480	yes	200454	no	ND	18.5592	0.5619	16.773
LmjF.09.T.0490	LmjF.09:204235:205821	+	LmjF09.0490	yes	ND	yes	205798	17.2786	0.8971	15.6
LmjF.09.T.0500	LmjF.09:206099:211830	+	LmjF09.0500	yes	ND	no	ND	18.5289	0.4651	16.7463
LmjF.09.T.0510	LmjF.09:212053:214114	+	LmjF09.0510	yes	ND	no	ND	16.0688	0.6921	14.5175
LmjF.09.T.0520	LmjF.09:214236:219992	+	LmjF09.0520	yes	ND	no	ND	35.432	0.6645	32.0218
LmjF.09.T.0530	LmjF.09:219993:224807	+	LmjF09.0530	yes	220157|220157|220297	no	ND	38.9133	0.7735	35.1726
LmjF.09.T.0535	LmjF.09:224808:225098	+	unknown	yes	ND	yes	ND	69.6128	4.2444	62.921
LmjF.09.T.0540	LmjF.09:225528:230877	+	LmjF09.0540	yes	225624	no	ND	22.7669	0.5412	20.5741
LmjF.09.T.0550	LmjF.09:230878:233544	+	LmjF09.0550	yes	230912	no	ND	13.3924	0.5879	12.0993
LmjF.09.T.0560	LmjF.09:233727:235660	+	LmjF09.0560	yes	ND	no	ND	22.1914	0.8529	20.0386
LmjF.09.T.0570	LmjF.09:235661:238652	+	LmjF09.0570	yes	ND	no	ND	20.9015	0.6554	18.885	Truncated at 5'
LmjF.09.T.0575	LmjF.09:238922:239624	+	unknown	yes	ND	yes	ND	15.1218	1.1772	13.6532
LmjF.09.T.0580	LmjF.09:239973:242041	+	LmjF09.0580	yes	ND	yes	ND	9.5639	0.5726	8.64887
LmjF.09.T.0590	LmjF.09:242490:246806	+	LmjF09.0590	yes	ND	no	ND	13.8107	0.4674	12.4808
LmjF.09.T.0600	LmjF.09:246807:248690	+	LmjF09.0600	yes	246837|246882|246901|246905|247069	yes	ND	45.0831	1.1947	40.7355
LmjF.09.T.0610	LmjF.09:248979:252469	+	LmjF09.0610	yes	ND	yes	ND	24.1177	0.6718	21.7958
LmjF.09.T.0620	LmjF.09:252953:256028	+	LmjF09.0620	yes	ND	no	ND	9.19739	0.4441	8.31033
LmjF.09.T.0630	LmjF.09:256029:261044	+	LmjF09.0630	yes	255983	yes	261039|260831	17.7569	0.4836	16.0496
LmjF.09.T.0640	LmjF.09:261395:263514	+	LmjF09.0640	yes	261158	no	ND	19.2151	0.7851	17.3562
LmjF.09.T.0650	LmjF.09:263759:266057	+	LmjF09.0650	yes	264106	yes	ND	12.9917	0.6463	11.7312	Alternative SL site within ORF
LmjF.09.T.0660	LmjF.09:266543:267712	+	LmjF09.0660	yes	ND	no	ND	15.8714	0.9401	14.3481
LmjF.09.T.0670	LmjF.09:268125:269257	+	LmjF09.0670	yes	ND	no	ND	19.8901	1.0382	17.9658
LmjF.09.T.0680	LmjF.09:269258:270440	+	LmjF09.0680	yes	269176|269201	no	ND	8.71224	0.6762	7.86615
LmjF.09.T.0700	LmjF.09:277543:280510	-	LmjF09.0700	yes	ND	no	ND	14.5977	0.5695	13.1891
LmjF.09.T.0710	LmjF.09:280663:283005	-	LmjF09.0710	yes	283119	no	ND	10.3437	0.5529	9.34879
LmjF.09.T.0720	LmjF.09:283214:284931	-	LmjF09.0720	yes	ND	no	ND	10.8702	0.6616	9.82358
LmjF.09.T.0730	LmjF.09:285322:287581	-	LmjF09.0730	no	ND	yes	ND	8.46246	0.5248	7.65075
LmjF.09.T.0740	LmjF.09:287700:295549	-	LmjF09.0740	no	ND	yes	287714	18.7207	0.3976	16.923
LmjF.09.T.0750	LmjF.09:295869:299585	-	LmjF09.0750	yes	299522	no	ND	16.4763	0.5577	14.8873
LmjF.09.T.0760	LmjF.09:299947:317762	-	LmjF09.0760	yes	317485	yes	299957	18.5748	0.2751	16.7911
LmjF.09.T.0770	LmjF.09:318089:321635	-	LmjF09.0770	yes	321534|321689	yes	318173	48.0685	0.9368	43.4174
LmjF.09.T.0780	LmjF.09:322066:323242	-	LmjF09.0780	yes	323269	yes	ND	25.7028	1.1282	23.2099	Truncated at 5'
LmjF.09.T.0790	LmjF.09:323508:328064	-	LmjF09.0790	yes	ND	no	ND	18.0595	0.5513	16.3204
LmjF.09.T.0800	LmjF.09:328355:333118	-	LmjF09.0800	yes	ND	yes	ND	22.8759	0.5283	20.6769
LmjF.09.T.0805	LmjF.09:333119:333453	-	unknown	yes	ND	no	ND	21.0708	2.0864	18.9987
LmjF.09.T.0810	LmjF.09:333454:334531	-	LmjF09.0810	yes	ND	no	ND	13.6735	0.9504	12.3293
LmjF.09.T.0820	LmjF.09:334771:336834	-	LmjF09.0820	yes	ND	no	ND	9.75006	0.5592	8.81559
LmjF.09.T.0830	LmjF.09:337505:340274	-	LmjF09.0830	yes	ND	yes	ND	9.36846	0.4696	8.46656
LmjF.09.T.0840	LmjF.09:340599:342066	-	LmjF09.0840	yes	ND	no	ND	15.4956	0.7950	13.9754
LmjF.09.T.0850	LmjF.09:342554:343778	-	LmjF09.0850	yes	ND	no	ND	13.5967	0.8599	12.2442	Truncated at 5'
LmjF.09.T.0860	LmjF.09:343779:344906	-	LmjF09.0860	yes	ND	no	ND	13.2624	0.8862	11.9749
LmjF.09.T.0870	LmjF.09:345176:347528	-	LmjF09.0870	yes	347496	yes	ND	16.2076	0.6813	14.6513
LmjF.09.T.0880	LmjF.09:347792:351227	-	LmjF09.0880	yes	351216	yes	ND	41.3275	0.9007	37.3353
LmjF.09.T.0890	LmjF.09:351603:360629	-	LmjF09.0890	yes	ND	no	ND	21.8349	0.3907	19.7325
LmjF.09.T.0900	LmjF.09:360973:362341	-	LmjF09.0900	yes	362457|362558	yes	ND	29.7892	1.1757	26.9165
LmjF.09.T.0910	LmjF.09:362562:364535	-	LmjF09.0910	no	ND	yes	362569|362581|363057	107.072	1.8515	96.7918
LmjF.09.T.0920-0930	LmjF.09:364673:368084	-	LmjF09.0920|LmjF09.0930	yes	ND	yes	364829	88.4774	1.2578	79.9704	Bicistronic
LmjF.09.T.0940	LmjF.09:368085:372616	-	LmjF09.0940	yes	ND	no	ND	15.7248	0.4668	14.2075
LmjF.09.T.0950	LmjF.09:373122:374952	-	LmjF09.0950	yes	374973	no	ND	8.11507	0.5560	7.33317
LmjF.09.T.0960	LmjF.09:375298:377971	-	LmjF09.0960	yes	377961	no	ND	11.3193	0.5838	10.2185
LmjF.09.T.0970	LmjF.09:378432:380929	-	LmjF09.0970	yes	380825|380923	yes	378439	157.93	1.9705	142.705
LmjF.09.T.0980	LmjF.09:381393:386748	-	LmjF09.0980	yes	386340	yes	381407	35.742	0.6577	32.302
LmjF.09.T.0990	LmjF.09:387068:403803	-	LmjF09.0990	yes	ND	no	ND	13.6169	0.2303	12.3085
LmjF.09.T.1000	LmjF.09:403984:405050	-	LmjF09.1000	yes	405029	no	ND	18.3943	0.9208	16.6171
LmjF.09.T.1005	LmjF.09:407162:408361	+	unknown	yes	ND	yes	ND	14.6744	0.8091	13.2715
LmjF.09.T.1010	LmjF.09:408609:415732	+	LmjF09.1010	yes	ND	no	ND	35.7864	0.5761	32.3436
LmjF.09.T.1015	LmjF.09:415992:417560	+	unknown	yes	ND	no	ND	32.3403	1.3020	29.1736
LmjF.09.T.1020	LmjF.09:419446:422421	-	LmjF09.1020	yes	422432	no	ND	16.732	0.6342	15.1209
LmjF.09.T.1030	LmjF.09:422707:424388	-	LmjF09.1030	yes	ND	yes	422932	12.4498	0.6732	11.2482
LmjF.09.T.1040	LmjF.09:424389:428709	-	LmjF09.1040	yes	428807|428951	no	ND	20.0586	0.5534	18.1271
LmjF.09.T.1050	LmjF.09:429161:432392	-	LmjF09.1050	yes	432353	yes	ND	35.1873	0.8433	31.7857
LmjF.09.T.1060	LmjF.09:432393:434272	-	LmjF09.1060	yes	ND	no	ND	12.9245	0.7072	11.6807
LmjF.09.T.1070	LmjF.09:434541:437193	-	LmjF09.1070	yes	ND	yes	ND	45.6691	1.0469	41.269
LmjF.09.T.1090	LmjF.09:437506:440002	-	LmjF09.1090	yes	ND	no	ND	18.5462	0.7155	16.7446
LmjF.09.T.1100	LmjF.09:440220:442182	-	LmjF09.1100	yes	442173	no	ND	20.9655	0.8005	18.9297
LmjF.09.T.1110	LmjF.09:442476:446468	-	LmjF09.1110	yes	ND	yes	ND	24.6143	0.6739	22.2407
LmjF.09.T.1120	LmjF.09:446872:448270	-	LmjF09.1120	yes	448242	no	ND	35.3561	1.2636	31.9334
LmjF.09.T.1130	LmjF.09:448556:449597	-	LmjF09.1130	yes	449593	yes	ND	23.1031	1.2402	20.8513
LmjF.09.T.1140	LmjF.09:450185:451268	-	LmjF09.1140	yes	ND	yes	ND	21.7514	1.0588	19.6176	Truncated at 5'
LmjF.09.T.1150	LmjF.09:451662:452931	-	LmjF09.1150	yes	ND	yes	451665	13.1308	0.7671	11.8693
LmjF.09.T.1160	LmjF.09:453194:455951	-	LmjF09.1160	yes	ND	no	ND	13.2452	0.5764	11.9709
LmjF.09.T.1170	LmjF.09:456178:457764	-	LmjF09.1170	yes	ND	no	ND	23.981	1.0170	21.6578
LmjF.09.T.1180	LmjF.09:458364:463308	-	LmjF09.1180	yes	ND	yes	ND	14.1087	0.4323	12.7513
LmjF.09.T.1185	LmjF.09:463608:464512	-	unknown	yes	ND	no	ND	16.0848	1.0255	14.5293
LmjF.09.T.1190	LmjF.09:464513:466836	-	LmjF09.1190	no	ND	no	ND	9.7082	0.5532	8.77596
LmjF.09.T.1200	LmjF.09:466938:472096	-	LmjF09.1200	yes	ND	no	ND	7.56168	0.3216	6.83158
LmjF.09.T.1210	LmjF.09:472434:474647	-	LmjF09.1210	yes	474635	no	ND	22.7707	0.8325	20.5587
LmjF.09.T.1220	LmjF.09:474992:480143	-	LmjF09.1220	no	ND	no	ND	15.5348	0.4417	14.0431
LmjF.09.T.1230	LmjF.09:480533:481919	-	LmjF09.1230	yes	481929	no	ND	11.9995	0.7930	10.8298
LmjF.09.T.1240	LmjF.09:482390:490415	-	LmjF09.1240	yes	ND	yes	ND	13.9333	0.3598	12.5933
LmjF.09.T.1250	LmjF.09:490738:493061	-	LmjF09.1250	yes	ND	no	ND	13.6968	0.6428	12.3765
LmjF.09.T.1260	LmjF.09:493250:495964	-	LmjF09.1260	yes	ND	no	ND	13.9959	0.6012	12.6509
LmjF.09.T.1270	LmjF.09:496378:498305	-	LmjF09.1270	yes	ND	no	ND	14.2483	0.7261	12.879
LmjF.09.T.1280	LmjF.09:498737:500950	-	LmjF09.1280	yes	ND	no	ND	16.1848	0.7474	14.6182
LmjF.09.T.1290	LmjF.09:501193:503848	-	LmjF09.1290	yes	ND	no	ND	12.5768	0.6219	11.3606
LmjF.09.T.1300	LmjF.09:504262:505473	-	LmjF09.1300	yes	ND	yes	504522	39.6628	1.5089	35.8047
LmjF.09.T.1310	LmjF.09:505739:508399	-	LmjF09.1310	yes	508022	no	ND	15.1933	0.6587	13.7344
LmjF.09.T.1315	LmjF.09:508652:510314	-	LmjF09.1315	yes	ND	yes	ND	20.6104	0.8911	18.6329
LmjF.09.T.1320	LmjF.09:511293:514140	-	LmjF09.1320	yes	ND	yes	ND	39.8278	0.9523	35.9841
LmjF.09.T.1330	LmjF.09:514760:518136	-	LmjF09.1330	yes	ND	no	ND	20.1055	0.6429	18.1748
LmjF.09.T.1340	LmjF.09:518666:519572	-	LmjF09.1340	yes	519553|519561	yes	518593|518657	370.07	5.3460	333.338
LmjF.09.T.1350	LmjF.09:519850:521315	-	LmjF09.1350	yes	521321	no	ND	9.97137	0.6769	9.01451
LmjF.09.T.1360	LmjF.09:521571:523864	-	LmjF09.1360	yes	ND	no	ND	10.0399	0.5494	9.0654
LmjF.09.T.1370	LmjF.09:524283:525917	-	LmjF09.1370	yes	526071	yes	524290	10.5261	0.6466	9.50979
LmjF.09.T.1380	LmjF.09:525918:529585	-	LmjF09.1380	yes	ND	no	ND	13.6538	0.5175	12.3416	Truncated at 5'
LmjF.09.T.1390	LmjF.09:529821:533310	-	LmjF09.1390	yes	533287	no	ND	18.8845	0.6076	17.0698
LmjF.09.T.1400	LmjF.09:533528:535658	-	LmjF09.1400	yes	535625	no	ND	16.9779	0.7631	15.3399
LmjF.09.T.1405	LmjF.09:535949:536715	-	unknown	yes	ND	no	ND	22.0248	1.4554	19.9232
LmjF.09.T.1410	LmjF.09:536716:539323	-	LmjF09.1410	yes	ND	no	ND	6.85142	0.4395	6.18253
LmjF.09.T.1420	LmjF.09:539757:540711	-	LmjF09.1420	yes	540706	yes	ND	17.3753	0.9790	15.7037
LmjF.09.T.1430	LmjF.09:540831:542254	-	LmjF09.1430	yes	542257	no	ND	13.4692	0.8289	12.168
LmjF.09.T.1435	LmjF.09:542493:545243	-	unknown	yes	ND	no	ND	12.6346	0.5645	11.42
LmjF.09.T.1437	LmjF.09:545244:545674	-	unknown	yes	ND	no	ND	13.0796	1.5004	11.8093
LmjF.09.T.1440	LmjF.09:545675:547924	-	LmjF09.1440	no	ND	no	ND	9.08391	0.5039	8.21163
LmjF.09.T.1450	LmjF.09:548236:549185	-	LmjF09.1450	yes	ND	yes	ND	15.5031	1.0135	14.0006
LmjF.09.T.1460	LmjF.09:549186:550303	-	LmjF09.1460	yes	ND	no	ND	16.2301	0.9418	14.6458
LmjF.09.T.1470	LmjF.09:550641:551521	-	LmjF09.1470	yes	551453	yes	ND	28.8072	1.4662	26.0109
LmjF.09.T.1480	LmjF.09:551753:555658	-	LmjF09.1480	yes	ND	no	ND	20.5296	0.5786	18.5476
LmjF.09.T.1490	LmjF.09:555993:557141	-	LmjF09.1490	yes	557107|557139	no	ND	29.4527	1.1809	26.5863
LmjF.09.T.1500	LmjF.09:557650:558589	-	LmjF09.1500	yes	ND	no	ND	14.8407	0.9983	13.4166
LmjF.09.T.1505	LmjF.09:559016:559511	-	LmjF09.1505	yes	ND	yes	ND	17.0665	1.4634	15.3823
LmjF.09.T.1510	LmjF.09:559681:565412	-	LmjF09.1510	yes	ND	no	ND	40.4528	0.6613	36.5608
LmjF.09.T.1520	LmjF.09:565727:566855	-	LmjF09.1520	yes	566830	yes	565729	53.9929	1.7948	48.736	Alternative SL site within ORF
LmjF.09.T.1530	LmjF.09:567166:567948	-	LmjF09.1530	yes	567942	yes	ND	27.019	1.3824	24.4137
LmjF.09.T.1540	LmjF.09:567949:570363	-	LmjF09.1540	yes	570358	no	ND	16.1602	0.5547	14.6026
LmjF.09.T.1550	LmjF.09:570466:571382	-	LmjF09.1550	yes	571386	no	ND	12.2125	0.9231	11.0437

## Sheet: LmjF.10
Transcript_id	Genomic location	Strand	GeneDB_ID		SL	Alt_SL	PolyA	Alt_polyA	FPKM	FPKM_SD	Coverage	Remarks
LmjF.10.T0005	LmjF.10:329:705	-	unknown		no	ND	no	ND	2.13729	0.5928	1.93206
LmjF.10.T0010	LmjF.10:1604:5095	-	LmjF10.0010	LmjF.10.0010	yes	ND	yes	ND	32.6573	0.8121	29.5031	Sequence identity with LmjF10.1320
LmjF.10.T0020	LmjF.10:5461:10030	-	LmjF10.0020	LmjF.10.0020	yes	ND	no	ND	21.9515	0.5747	19.8428	Sequence identity with LmjF10.1310
LmjF.10.T0030	LmjF.10:10298:13576	-	LmjF10.0030	LmjF.10.0030	yes	13529	no	ND	65.2156	1.2059	58.9195
LmjF.10.T0032	LmjF.10:13577:16042	-	unknown		yes	15907	no	ND	28.8167	0.8534	26.0439
LmjF.10.T0035	LmjF.10:16043:19172	-	unknown		no	ND	no	ND	7.50162	0.3682	6.77877
LmjF.10.T0037	LmjF.10:19594:21991	+	unknown		no	ND	no	ND	3.85813	0.3410	3.48807
LmjF.10.T0040	LmjF.10:22195:25965	+	LmjF10.0040	LmjF.10.0040	yes	ND	no	ND	17.0974	0.5434	15.4492
LmjF.10.T0050	LmjF.10:25966:29548	+	LmjF10.0050	LmjF.10.0050	yes	25973	yes	ND	15.5684	0.5400	14.0714
LmjF.10.T0060	LmjF.10:29695:32503	+	LmjF10.0060	LmjF.10.0060	yes	ND	no	ND	19.0495	0.6608	17.21
LmjF.10.T0070	LmjF.10:32787:33310	+	LmjF10.0070	LmjF.10.0070	yes	32726	yes	ND	252.694	5.5625	227.263	Alternative SL site within ORF
LmjF.10.T0080	LmjF.10:33635:35246	+	LmjF10.0080	LmjF.10.0080	yes	ND	no	ND	17.2643	0.8259	15.5741
LmjF.10.T0085	LmjF.10:35247:35928	+	unknown		yes	ND	no	ND	15.8362	1.2520	14.3128
LmjF.10.T0087	LmjF.10:35929:38478	+	unknown		yes	ND	no	ND	16.7979	0.7030	15.1804
LmjF.10.T0090	LmjF.10:38791:40511	+	LmjF10.0090	LmjF.10.0090	yes	ND	no	ND	21.4762	0.9400	19.3699
LmjF.10.T0095	LmjF.10:40512:41058	+	unknown		yes	ND	no	ND	29.6073	1.9783	26.7477
LmjF.10.T0100	LmjF.10:41355:42793	+	LmjF10.0100	LmjF.10.0100	yes	ND	no	ND	13.6486	0.7030	12.3184
LmjF.10.T0110	LmjF.10:43236:44865	+	LmjF10.0110	LmjF.10.0110	yes	43239	no	ND	15.1033	0.7638	13.6498
LmjF.10.T0115	LmjF.10:44866:45545	+	unknown		yes	ND	no	ND	8.26544	0.8571	7.4495
LmjF.10.T0120	LmjF.10:45546:50242	+	LmjF10.0120	LmjF.10.0120	yes	ND	no	ND	17.8345	0.5177	16.1178
LmjF.10.T0125	LmjF.10:50243:52145	+	unknown		yes	ND	no	ND	32.7907	1.1895	29.6378
LmjF.10.T0130	LmjF.10:52453:56416	+	LmjF10.0130	LmjF.10.0130	yes	52497|52582	no	ND	25.4091	0.6696	22.9586
LmjF.10.T0140	LmjF.10:56711:59854	+	LmjF10.0140	LmjF.10.0140	yes	ND	yes	ND	20.6324	0.6621	18.6434
LmjF.10.T0142	LmjF.10:60234:60908	+	unknown		yes	60416	no	ND	31.117	1.4868	28.0905
LmjF.10.T0145	LmjF.10:60909:61516	+	unknown		yes	ND	no	ND	44.7549	2.0239	40.4522
LmjF.10.T0147	LmjF.10:61517:61756	+	unknown		yes	ND	yes	ND	39	3.3080	35.2472
LmjF.10.T0150	LmjF.10:62008:66935	+	LmjF10.0150	LmjF.10.0150	yes	62022	no	ND	66.017	0.9668	59.6586
LmjF.10.T0160	LmjF.10:67282:71600	+	LmjF10.0160	LmjF.10.0160	yes	ND	no	ND	28.865	0.6827	26.0901
LmjF.10.T0165	LmjF.10:72274:73591	+	unknown		yes	ND	no	ND	16.7938	0.9744	15.1615
LmjF.10.T0170	LmjF.10:73847:77163	+	LmjF10.0170	LmjF.10.0170	yes	ND	no	ND	21.4072	0.6310	19.3513
LmjF.10.T0180-0185	LmjF.10:77691:80577	+	LmjF10.0180|LmjF10.0185	LmjF.10.0180	yes	ND	no	ND	30.3709	0.8559	27.4374	Bicistronic
LmjF.10.T0190	LmjF.10:80763:83226	+	LmjF10.0190	LmjF.10.0190	yes	ND	no	ND	8.40885	0.5043	7.58667
LmjF.10.T0195	LmjF.10:83513:85135	+	LmjF10.0195	LmjF.10.0195	yes	ND	no	ND	24.2835	0.9906	21.9472
LmjF.10.T0200	LmjF.10:85564:89216	+	LmjF10.0200	LmjF.10.0200	yes	ND	no	ND	24.2633	0.6774	21.9352
LmjF.10.T0205	LmjF.10:89217:92190	+	unknown		yes	ND	no	ND	15.0109	0.6029	13.5692
LmjF.10.T0210	LmjF.10:92523:94792	+	LmjF10.0210	LmjF.10.0210	yes	92530	no	ND	52.7119	1.1822	47.6344
LmjF.10.T0218	LmjF.10:95230:97654	+	LmjF10.0218	LmjF.10.0218	yes	ND	no	ND	13.4674	0.6540	12.1684
LmjF.10.T0219	LmjF.10:97948:100932	+	LmjF10.0219	LmjF.10.0219	yes	ND	no	ND	52.9961	1.1716	47.9017
LmjF.10.T0220	LmjF.10:101374:107188	+	LmjF10.0220	LmjF.10.0220	yes	103528	no	ND	28.381	0.6174	25.6567	Alternative SL site within ORF
LmjF.10.T0230	LmjF.10:107669:110281	+	LmjF10.0230	LmjF.10.0230	yes	ND	no	ND	21.3514	0.7745	19.2929
LmjF.10.T0240	LmjF.10:110811:113690	+	LmjF10.0240	LmjF.10.0240	yes	110757|110783|110815	yes	ND	23.5695	0.7312	21.2974
LmjF.10.T0250	LmjF.10:114142:115348	+	LmjF10.0250	LmjF.10.0250	yes	ND	no	ND	11.2693	0.7740	10.1849
LmjF.10.T0260	LmjF.10:115647:117597	+	LmjF10.0260	LmjF.10.0260	yes	115762	no	ND	152.767	2.4280	137.979
LmjF.10.T0270	LmjF.10:117688:121349	+	LmjF10.0270	LmjF.10.0270	yes	ND	yes	ND	13.9962	0.5084	12.652
LmjF.10.T0280	LmjF.10:121743:129644	+	LmjF10.0280	LmjF.10.0280	yes	ND	yes	129398	22.3363	0.4469	20.1891
LmjF.10.T0290	LmjF.10:129941:132503	+	LmjF10.0290	LmjF.10.0290	yes	130118|130145	yes	132685|132612|132499	119.67	1.8080	108.158
LmjF.10.T0295	LmjF.10:132899:133892	+	unknown		yes	ND	no	ND	11.9403	0.8279	10.7842
LmjF.10.T0300	LmjF.10:134223:137796	+	LmjF10.0300	LmjF.10.0300	yes	ND	no	ND	18.4158	0.5763	16.6454
LmjF.10.T0310	LmjF.10:138261:143215	+	LmjF10.0310	LmjF.10.0310	yes	ND	no	ND	25.3172	0.6069	22.8841
LmjF.10.T0320	LmjF.10:143614:150467	+	LmjF10.0320	LmjF.10.0320	yes	ND	no	ND	16.6252	0.4123	15.0243
LmjF.10.T0325	LmjF.10:150468:151524	+	unknown		yes	ND	yes	ND	14.3512	0.9302	12.9613
LmjF.10.T0330	LmjF.10:151879:154486	+	LmjF10.0330	LmjF.10.0330	no	ND	yes	ND	17.8659	0.6511	16.1504
LmjF.10.T0350	LmjF.10:154815:158151	+	LmjF10.0350	LmjF10.0350	yes	ND	no	ND	20.853	0.6744	18.8403
LmjF.10.T0360	LmjF.10:158440:164073	+	LmjF10.0360	LmjF.10.0360	yes	ND	no	ND	22.4084	0.5612	20.2519
LmjF.10.T0370	LmjF.10:164612:170589	+	LmjF10.0370	LmjF.10.0370	yes	ND	yes	ND	20.9446	0.5120	18.924
LmjF.10.T0380	LmjF.10:170972:179068	+	LmjF10.0380	LmjF.10.0380	yes	ND	no	ND	82.8369	0.8678	74.8624
LmjF.10.T0385	LmjF.10:179069:184310	+	LmjF10.0385	LmjF.10.0385	yes	179531|178905	no	ND	53.1008	0.8585	47.9938
LmjF.10.T0387	LmjF.10:184311:185479	+	unknown		yes	ND	no	ND	29.7937	1.3613	26.9258
LmjF.10.T0390	LmjF.10:185480:189058	+	LmjF10.0390	LmjF.10.0390	yes	ND	no	ND	23.0885	0.6818	20.87
LmjF.10.T0400	LmjF.10:189408:193402	+	LmjF10.0400	LmjF.10.0400	yes	ND	yes	193238	38.3726	0.8392	34.6542
LmjF.10.T0420	LmjF.10:193904:197076	+	LmjF10.0420	LmjF.10.0420	yes	ND	no	ND	18.4893	0.6472	16.7082
LmjF.10.T0425	LmjF.10:197401:200207	+	LmjF10.0425	LmjF10.0425	yes	ND	yes	ND	24.4547	0.7942	22.1043	Truncated at 5'
LmjF.10.T0430	LmjF.10:200437:203584	+	LmjF10.0430	LmjF.10.0430	yes	ND	no	ND	26.4935	0.7820	23.9476
LmjF.10.T0435	LmjF.10:203585:203842	+	unknown		yes	ND	yes	ND	24.183	2.7382	21.8781
LmjF.10.T0440	LmjF.10:204511:206137	+	LmjF10.0440	LmjF.10.0440	yes	ND	yes	ND	30.5598	1.1806	27.5948
LmjF.10.T0445	LmjF.10:206482:211133	+	unknown		yes	206534	no	ND	14.6297	0.4695	13.2228
LmjF.10.T0450	LmjF.10:211134:213013	+	LmjF10.0450	LmjF.10.0450	yes	211043	yes	ND	48.475	1.2955	43.8049
LmjF.10.T0460	LmjF.10:213012:215938	+	LmjF10.0460	LmjF.10.0460	yes	213217	no	ND	20.4297	0.7363	18.4615
LmjF.10.T0465	LmjF.10:216268:218989	+	LmjF10.0465	LmjF.10.0465	yes	ND	yes	ND	21.3347	0.7837	19.2712
LmjF.10.T0470	LmjF.10:219315:223272	+	LmjF10.0470	LmjF.10.0470	yes	ND	no	ND	20.9382	0.6240	18.924
LmjF.10.T0480	LmjF.10:223273:226293	+	LmjF10.0480	LmjF.10.0480	yes	ND	no	ND	15.7496	0.6506	14.2358
LmjF.10.T0482	LmjF.10:226294:226510	+	unknown		yes	ND	no	ND	4.67134	1.2956	4.24276
LmjF.10.T0483-0485	LmjF.10:227091:232287	+	LmjF10.0483|LmjF10.0485	LmjF.10.0483	yes	ND	yes	ND	6.80048	0.3050	6.14384	Bicistronic
LmjF.10.T0487	LmjF.10:232709:235338	+	unknown		yes	ND	no	ND	10.5247	0.5269	9.50712
LmjF.10.T0490	LmjF.10:235619:240929	+	LmjF10.0490	LmjF.10.0490	yes	235624	yes	240915	47.5137	0.7971	42.9419
LmjF.10.T0495	LmjF.10:241106:242339	+	unknown		yes	241128	no	ND	25.9497	1.1605	23.3915
LmjF.10.T0500	LmjF.10:242543:265248	+	LmjF10.0500	LmjF.10.0500	no	ND	no	ND	15.5924	0.2172	14.0953
LmjF.10.T0510	LmjF.10:265585:268766	+	LmjF10.0510	LmjF.10.0510	yes	ND	yes	ND	33.6921	0.8449	30.4459
LmjF.10.T0520	LmjF.10:270856:274034	-	LmjF10.0520	LmjF.10.0520	yes	ND	yes	ND	13.949	0.5719	12.6069
LmjF.10.T0530	LmjF.10:274035:278408	-	LmjF10.0530	LmjF.10.0530	yes	278400	no	ND	13.9661	0.4362	12.621
LmjF.10.T0540	LmjF.10:278755:283041	-	LmjF10.0540	LmjF.10.0540	yes	ND	yes	ND	20.0566	0.5679	18.1179
LmjF.10.T0550	LmjF.10:283338:284822	-	LmjF10.0550	LmjF.10.0550	yes	ND	no	ND	13.8531	0.7843	12.5185
LmjF.10.T0560	LmjF.10:284823:286698	-	LmjF10.0560	LmjF.10.0560	yes	ND	no	ND	13.811	0.6966	12.476
LmjF.10.T0570	LmjF.10:286859:289198	-	LmjF10.0570	LmjF.10.0570	yes	ND	no	ND	10.9267	0.5450	9.86382
LmjF.10.T0580	LmjF.10:289510:292047	-	LmjF10.0580	LmjF.10.0580	yes	ND	yes	ND	14.7656	0.5428	13.3419	Truncated at 5'
LmjF.10.T0590	LmjF.10:292246:293202	-	LmjF10.0590	LmjF.10.0590	yes	ND	no	ND	24.5055	1.2424	22.1436
LmjF.10.T0600	LmjF.10:293203:295312	-	LmjF10.0600	LmjF.10.0600	yes	ND	no	ND	15.8837	0.6578	14.355
LmjF.10.T0605	LmjF.10:295967:296467	-	unknown		no	ND	no	ND	1.49858	0.4995	1.35468
LmjF.10.T0610	LmjF.10:301561:303390	-	LmjF10.0610	LmjF.10.0610	yes	ND	no	ND	7.49827	0.5289	6.77358
LmjF.10.T0620	LmjF.10:303817:308110	-	LmjF10.0620	LmjF.10.0620	yes	307593	no	ND	43.7951	0.8348	39.5757
LmjF.10.T0630	LmjF.10:308384:311966	-	LmjF10.0630	LmjF.10.0630	no	ND	yes	307940	26.4828	0.7055	23.9398
LmjF.10.T0640	LmjF.10:312176:313757	-	LmjF10.0640	LmjF.10.0640	yes	313887	no	ND	22.9643	0.9730	20.7391
LmjF.10.T0650	LmjF.10:313758:316150	-	LmjF10.0650	LmjF.10.0650	yes	ND	no	ND	8.48833	0.4753	7.66991
LmjF.10.T0660	LmjF.10:316470:324539	-	LmjF10.0660	LmjF.10.0660	yes	ND	yes	316478	24.3649	0.4670	22.0204
LmjF.10.T0670	LmjF.10:324831:326934	-	LmjF10.0670	LmjF.10.0670	yes	326968	no	ND	28.1404	0.9715	25.4261
LmjF.10.T0680	LmjF.10:327348:330011	-	LmjF10.0680	LmjF.10.0680	yes	ND	yes	ND	12.7848	0.5417	11.5546
LmjF.10.T0690	LmjF.10:330364:335448	-	LmjF10.0690	LmjF.10.0690	yes	ND	no	ND	14.5076	0.4509	13.1147
LmjF.10.T0700	LmjF.10:335449:339166	-	LmjF10.0700	LmjF.10.0700	yes	ND	no	ND	15.5596	0.4988	14.0563
LmjF.10.T0710	LmjF.10:339396:344132	-	LmjF10.0710	LmjF.10.0710	yes	ND	yes	339372	49.7635	0.8907	44.9799	Truncated at 5'
LmjF.10.T0715	LmjF.10:344372:346963	-	LmjF10.0715	LmjF.10.0715	yes	ND	yes	344374	65.6721	1.3605	59.353	Truncated at 5'
LmjF.10.T0720	LmjF.10:347237:350289	-	LmjF10.0720	LmjF.10.0720	yes	349794|350270	yes	347488	73.6603	1.3455	66.5287	Alternative SL site within ORF
LmjF.10.T0725	LmjF.10:350475:351385	-	unknown		yes	ND	no	ND	16.0859	1.1549	14.5286
LmjF.10.T0730	LmjF.10:351615:352949	-	LmjF10.0730	LmjF.10.0730	yes	ND	yes	ND	21.9711	1.0392	19.8483
LmjF.10.T0740	LmjF.10:353479:355761	-	LmjF10.0740	LmjF.10.0740	yes	ND	yes	ND	76.1125	1.5456	68.7867
LmjF.10.T0750	LmjF.10:356287:365536	-	LmjF10.0750	LmjF.10.0750	yes	ND	no	ND	20.3777	0.3895	18.4188
LmjF.10.T0755	LmjF.10:365859:366379	-	unknown		yes	ND	no	ND	12.5678	1.2038	11.3578
LmjF.10.T0760	LmjF.10:366380:368821	-	LmjF10.0760	LmjF.10.0760	yes	ND	no	ND	11.4039	0.5857	10.3076
LmjF.10.T0770	LmjF.10:368822:372038	-	LmjF10.0770	LmjF.10.0770	no	ND	no	ND	8.63394	0.4355	7.80487
LmjF.10.T0780	LmjF.10:372404:375859	-	LmjF10.0780	LmjF.10.0780	yes	ND	yes	ND	36.777	0.8313	33.2368
LmjF.10.T0790	LmjF.10:376289:377512	-	LmjF10.0790	LmjF.10.0790	yes	377495	yes	376292	37.9364	1.1867	34.2667
LmjF.10.T0800	LmjF.10:377865:382425	-	LmjF10.0800	LmjF.10.0800	yes	ND	no	ND	10.736	0.3846	9.70564
LmjF.10.T0810	LmjF.10:382833:390445	-	LmjF10.0810	LmjF.10.0810	yes	ND	no	ND	10.5605	0.3120	9.5444
LmjF.10.T0820	LmjF.10:390821:392862	-	LmjF10.0820	LmjF.10.0820	yes	ND	no	ND	13.134	0.6151	11.8584
LmjF.10.T0830	LmjF.10:392863:399080	-	LmjF10.0830	LmjF.10.0830	yes	ND	no	ND	12.6045	0.3558	11.394
LmjF.10.T0840	LmjF.10:399301:402109	-	LmjF10.0840	LmjF.10.0840	yes	ND	yes	ND	9.71351	0.4863	8.77704
LmjF.10.T0850	LmjF.10:402110:403341	-	LmjF10.0850	LmjF.10.0850	yes	403259|403372	no	ND	28.2192	1.1799	25.5081
LmjF.10.T0860	LmjF.10:403342:405010	-	LmjF10.0860	LmjF.10.0860	yes	404994	no	ND	22.1566	0.8891	20.023
LmjF.10.T0870	LmjF.10:405302:406375	-	LmjF10.0870	LmjF.10.0870	no	ND	yes	ND	42.8327	1.6377	38.7197	Sequence identity with LmjF16.0600
LmjF.10.T0880	LmjF.10:406697:410744	-	LmjF10.0880	LmjF.10.0880	yes	410679	no	ND	15.9309	0.5118	14.3945
LmjF.10.T0890	LmjF.10:411117:412076	-	LmjF10.0890	LmjF.10.0890	yes	412072	yes	ND	46.8554	1.6138	42.3035
LmjF.10.T0900	LmjF.10:412512:418133	-	LmjF10.0900	LmjF.10.0900	no	ND	no	ND	14.3302	0.4252	12.9542
LmjF.10.T0910	LmjF.10:418331:419759	-	LmjF10.0910	LmjF.10.0910	yes	ND	yes	418344	53.3207	1.4783	48.1419
LmjF.10.T0920	LmjF.10:420145:422627	-	LmjF10.0920	LmjF.10.0920	yes	422319|422592	no	ND	63.8393	1.3645	57.6799
LmjF.10.T0930-0935	LmjF.10:422898:434194	-	LmjF10.0930|LmjF10.0935	LmjF10.0930|LmjF10.0935	yes	434154|434175	no	ND	53.8437	0.6166	48.6679	Bicistronic
LmjF.10.T0940	LmjF.10:434395:440339	-	LmjF10.0940	LmjF.10.0940	yes	ND	no	ND	25.8496	0.5680	23.363
LmjF.10.T0945	LmjF.10:440415:441750	-	LmjF10.0945	LmjF.10.0945	yes	441732|441765	no	ND	28.8856	1.1822	26.0849
LmjF.10.T0950	LmjF.10:442010:444279	-	LmjF10.0950	LmjF.10.0950	yes	444198	no	ND	16.0839	0.6974	14.5353
LmjF.10.T0960	LmjF.10:444469:448399	-	LmjF10.0960	LmjF.10.0960	yes	ND	yes	ND	24.0392	0.6480	21.7289
LmjF.10.T0970	LmjF.10:448736:449928	-	LmjF10.0970	LmjF.10.0970	no	ND	yes	448672|448678|448733|448737|448742|449002	126.134	2.6880	114.027
LmjF.10.T0980	LmjF.10:450187:453759	-	LmjF10.0980	LmjF.10.0980	yes	ND	no	ND	15.1956	0.5329	13.732
LmjF.10.T0990-1000	LmjF.10:454062:457052	-	LmjF10.0990|LmjF10.1000	LmjF.10.0990	yes	ND	yes	454080|454197	40.4461	0.9672	36.5619	Bicistronic
LmjF.10.T1010	LmjF.10:457443:459419	-	LmjF10.1010	LmjF.10.1010	yes	ND	no	ND	19.2857	0.8143	17.4304
LmjF.10.T1020	LmjF.10:459713:462625	-	LmjF10.1020	LmjF.10.1020	yes	ND	no	ND	20.0746	0.6989	18.1416
LmjF.10.T1030	LmjF.10:463148:465049	-	LmjF10.1030	LmjF.10.1030	yes	ND	no	ND	8.68579	0.5326	7.84583
LmjF.10.T1040	LmjF.10:465386:469904	-	LmjF10.1040	LmjF.10.1040	yes	ND	no	ND	21.4842	0.6029	19.4113
LmjF.10.T1050	LmjF.10:470124:471093	-	LmjF10.1050	LmjF.10.1050	yes	ND	no	ND	26.0156	1.3156	23.4823
LmjF.10.T1060	LmjF.10:471503:472843	-	LmjF10.1060	LmjF.10.1060	yes	ND	no	ND	13.7832	0.8531	12.4537
LmjF.10.T1070	LmjF.10:473076:475322	-	LmjF10.1070	LmjF.10.1070	yes	ND	no	ND	12.872	0.6151	11.6327
LmjF.10.T1080	LmjF.10:475459:481315	-	LmjF10.1080	LmjF.10.1080	yes	481298	no	ND	24.7576	0.5454	22.3727
LmjF.10.T1181.1	LmjF.10:481855:483416	-	LmjF10.1181.1		yes	ND	no	ND	7.25315	0.5681	6.55295	Truncated at 5'
LmjF.10.T1090	LmjF.10:483904:485614	-	LmjF10.1090	LmjF.10.1090	yes	485607	yes	ND	40.3656	1.3470	36.4701
LmjF.10.T1095	LmjF.10:485917:486586	-	unknown		yes	ND	no	ND	15.021	1.1838	13.5475
LmjF.10.T1100	LmjF.10:486587:488176	-	LmjF10.1100	LmjF.10.1100	yes	ND	no	ND	9.07371	0.6022	8.18906
LmjF.10.T1105	LmjF.10:488434:489419	-	unknown		yes	489462	no	ND	15.0146	0.9753	13.5376
LmjF.10.T1110	LmjF.10:489806:492332	-	LmjF10.1110	LmjF.10.1110	yes	ND	yes	ND	45.2532	1.0966	40.879
LmjF.10.T1120	LmjF.10:492836:493885	-	LmjF10.1120	LmjF.10.1120	yes	ND	no	ND	17.6677	1.0217	15.9407
LmjF.10.T1130	LmjF.10:494288:500643	-	LmjF10.1130	LmjF.10.1130	yes	ND	no	ND	19.2888	0.4703	17.4323
LmjF.10.T1140	LmjF.10:500979:503122	-	LmjF10.1140	LmjF.10.1140	yes	503105|502772	no	ND	24.9128	0.8932	22.5059
LmjF.10.T1150	LmjF.10:503123:505417	-	LmjF10.1150	LmjF.10.1150	yes	ND	no	ND	30.2987	0.8969	27.3663
LmjF.10.T1155	LmjF.10:505418:507322	-	unknown		yes	ND	no	ND	62.5235	1.6347	56.5013
LmjF.10.T1160	LmjF.10:507323:508665	-	LmjF10.1160	LmjF.10.1160	yes	ND	no	ND	54.303	1.6041	49.0675
LmjF.10.T1170	LmjF.10:508993:511602	-	LmjF10.1170	LmjF.10.1170	yes	511356	no	ND	36.4592	1.0159	32.9464
LmjF.10.T1180	LmjF.10:511603:513536	-	LmjF10.1180	LmjF.10.1180	yes	513651	no	ND	39.9458	1.2399	36.103
LmjF.10.T1190	LmjF.10:513537:516795	-	LmjF10.1190	LmjF.10.1190	yes	ND	no	ND	37.4645	0.8575	33.8563
LmjF.10.T1195	LmjF.10:517092:518757	-	LmjF10.1195	LmjF.10.1195	yes	518335	no	ND	11.7359	0.6833	10.5879
LmjF.10.T1200	LmjF.10:518825:522977	-	LmjF10.1200	LmjF.10.1200	yes	ND	no	ND	14.7391	0.4974	13.3224
LmjF.10.T1210	LmjF.10:523538:526221	-	LmjF10.1210	LmjF.10.1210	yes	ND	yes	ND	17.7976	0.6369	16.0756
LmjF.10.T1215	LmjF.10:526426:527131	-	unknown		yes	ND	yes	526447	51.575	2.1602	46.5923
LmjF.10.T1220	LmjF.10:527132:528411	-	LmjF10.1220	LmjF.10.1220	yes	ND	no	ND	50.682	1.4595	45.7551
LmjF.10.T1225	LmjF.10:528750:530440	-	LmjF10.1225	LmjF.10.1225	yes	529305	yes	ND	22.0449	0.9275	19.8684	Alternative SL site within ORF
LmjF.10.T1226	LmjF.10:530441:531351	-	unknown		yes	531326	no	ND	38.6969	1.6381	34.8257
LmjF.10.T1227	LmjF.10:531587:532568	-	LmjF10.1227	LmjF.10.1227	yes	ND	yes	ND	21.2677	1.0742	19.1968
LmjF.10.T1228	LmjF.10:533669:534801	+	LmjF10.1228	LmjF.10.1228	yes	ND	no	ND	8.21918	0.6602	7.42624
LmjF.10.T1230	LmjF.10:534802:537675	+	LmjF10.1230	LmjF.10.1230	yes	534817	no	ND	75.0176	1.3094	67.76
LmjF.10.T1240	LmjF.10:537676:539993	+	LmjF10.1240	LmjF.10.1240	yes	537754|537789	yes	540103|540081|539416	82.1264	1.4200	74.1972
LmjF.10.T1250	LmjF.10:540315:545093	+	LmjF10.1250	LmjF.10.1250	yes	540230|540265|540329	no	ND	49.8488	0.7995	45.0553
LmjF.10.T1255	LmjF.10:545094:545691	+	unknown		yes	ND	no	ND	12.3173	1.1537	11.1075
LmjF.10.T1260	LmjF.10:545692:547912	+	LmjF10.1260	LmjF.10.1260	yes	ND	no	ND	22.8661	0.8372	20.6623
LmjF.10.T1270	LmjF.10:547913:549393	+	LmjF10.1270	LmjF.10.1270	yes	ND	no	ND	31.6039	1.1309	28.5573
LmjF.10.T1280	LmjF.10:549650:552605	+	LmjF10.1280	LmjF.10.1280	yes	ND	yes	552602	67.0811	1.2403	60.6061
LmjF.10.T1290	LmjF.10:553007:555855	+	LmjF10.1290	LmjF.10.1290	yes	ND	no	ND	26.9574	0.7928	24.3516
LmjF.10.T1300	LmjF.10:556056:559463	+	LmjF10.1300	LmjF.10.1300	yes	555968	no	ND	70.8459	1.2408	64.0278
LmjF.10.T1310	LmjF.10:559760:564406	+	LmjF10.1310	LmjF.10.1310	yes	ND	no	ND	22.0312	0.5712	19.9007
LmjF.10.T1320	LmjF.10:564700:568129	+	LmjF10.1320	LmjF.10.1320	yes	ND	no	ND	31.5005	0.8114	28.464
LmjF.10.T1325	LmjF.10:569074:569377	+	unknown		no	ND	no	ND	3.43762	0.8594	3.10752

[truncated: 26 more sheets: LmjF.11, LmjF.12, LmjF.13, LmjF.14, LmjF.15, LmjF.16, LmjF.17, LmjF.18, LmjF.19, LmjF.20, LmjF.21, LmjF.22, LmjF.23, LmjF.24, LmjF.25, LmjF.26, LmjF.27, LmjF.28, LmjF.29, LmjF.30 …]
